# Supplementary material for: Screening for Circulating Inflammatory Proteins Does Not Reveal Plasma Biomarkers of Constant Tinnitus
Source: J Assoc Res Otolaryngol. 2023 Dec 11;24(6):593–606. doi: 10.1007/s10162-023-00920-3 (PMC10752855; doi:10.1007/s10162-023-00920-3)
Supplement: Supplementary file 1 — Supplementary file1 (XLSX 165 KB) [file 10162_2023_920_MOESM1_ESM.xlsx]

## Sheet: Notes
Sheet	Title	Term	Model
S1	Associations between tinnitus and inflammatory protein levels in STOP (all sexes)	Tinnitus	NPX ~ Tinnitus + Age + Sex + BMI + `Sample Lab` + Smoking + TSCHQ_26
S2	Associations between tinnitus and inflammatory protein levels in STOP (males only)	Tinnitus	NPX ~ Tinnitus + Age + BMI + `Sample Lab` + Smoking + TSCHQ_26
S3	Associations between tinnitus and inflammatory protein levels in STOP (females only)	Tinnitus	NPX ~ Tinnitus + Age + BMI + `Sample Lab` + Smoking + TSCHQ_26
S4	Associations between hearing loss and inflammatory protein levels in STOP (all sexes)	Hearing Loss	NPX ~ TSCHQ_26 + Age + Sex + BMI + Smoking + `Sample Lab`
S5	Associations between hearing loss and inflammatory protein levels in STOP (males only)	Hearing Loss	NPX ~ TSCHQ_26 + Age + BMI + Smoking + `Sample Lab`
S6	Associations between hearing loss and inflammatory protein levels in STOP (females only)	Hearing Loss	NPX ~ TSCHQ_26 + Age + BMI + Smoking + `Sample Lab`
S7	Associations between stress and inflammatory protein levels in STOP (all sexes)	Stress	NPX ~ `PSQ Total score` + Tinnitus + Age + Sex + BMI + Smoking + `Sample Lab`
S8	Associations between anxiety and inflammatory protein levels in STOP (all sexes)	Anxiety	NPX ~ `HADS_A Total score` + Tinnitus + Age + Sex + BMI + Smoking + `Sample Lab`
S9	Associations between depression and inflammatory protein levels in STOP (all sexes)	Depression	NPX ~ `HADS_D Total score` + Tinnitus + Age + Sex + BMI + Smoking + `Sample Lab`
S10	Associations between hyperacusis and inflammatory protein levels in STOP (all sexes)	Hyperacusis	NPX ~ `HQ Total score` + Tinnitus + Age + Sex + BMI + Smoking + `Sample Lab`
S11	Associations between temporomandibular joint problems and inflammatory protein levels in STOP (all sexes)	TMJ	NPX ~ A15_4 + Tinnitus + Age + Sex + BMI + Smoking + `Sample Lab`
S12	Associations between headache and inflammatory protein levels in STOP (all sexes)	Headache	NPX ~ A15_1 + Tinnitus + Age + Sex + BMI + Smoking + `Sample Lab`
S13	Associations between tinnitus and inflammatory protein levels in TwinsUK (all sexes)	Tinnitus	TwinsUK all adjusted, all sexes
S14	Associations between tinnitus and inflammatory protein levels in discordant twins in TwinsUK (all sexes)	Tinnitus	TwinsUK discordant adjusted, all sexes
S15	Meta-analysis between STOP and TwinsUK (all sexes)	Tinnitus	Meta-analysis with all, all sexes
S16	Meta-analysis between STOP and TwinsUK (discordant twins, all sexes)	Tinnitus	Meta-analysis with discordant twins, all sexes
S17	Meta-analysis between STOP and TwinsUK (females only)	Tinnitus	Meta-analysis with all, females only
S18	Meta-analysis between STOP and TwinsUK (discordant twins, females only)	Tinnitus	Meta-analysis with discordant twis, females only

## Sheet: S1
Table S1. Associations between tinnitus and inflammatory protein levels in STOP (all sexes)
OlinkID	Panel	Protein	Model	Term	Estimate	Std. Error	t value	Pval	P_bonf	P_perm
OID00512	Inflammation	FGF-21	OID00512 ~ Tinnitus + Age + Sex + BMI + `Sample Lab` + Smoking + TSCHQ_26	TinnitusYes, always	0.289537	0.095103	3.04446	0.00242084	0.164617	0.1211
OID00504	Inflammation	MCP-4	OID00504 ~ Tinnitus + Age + Sex + BMI + `Sample Lab` + Smoking + TSCHQ_26	TinnitusYes, always	0.142656	0.0500087	2.85263	0.00446739	0.303783	0.2062
OID00475	Inflammation	GDNF	OID00475 ~ Tinnitus + Age + Sex + BMI + `Sample Lab` + Smoking + TSCHQ_26	TinnitusYes, always	0.0716445	0.0280578	2.55346	0.0108827	0.740023	0.4104
OID00490	Inflammation	CXCL9	OID00490 ~ Tinnitus + Age + Sex + BMI + `Sample Lab` + Smoking + TSCHQ_26	TinnitusYes, always	0.154868	0.0639902	2.42019	0.0157731	1	0.5256
OID00484	Inflammation	MCP-1	OID00484 ~ Tinnitus + Age + Sex + BMI + `Sample Lab` + Smoking + TSCHQ_26	TinnitusYes, always	0.0788056	0.0337864	2.33247	0.0199667	1	0.5982
OID00510	Inflammation	MMP-1	OID00510 ~ Tinnitus + Age + Sex + BMI + `Sample Lab` + Smoking + TSCHQ_26	TinnitusYes, always	0.20232	0.0883539	2.28988	0.0223333	1	0.6351
OID00480	Inflammation	LAP TGF-beta-1	OID00480 ~ Tinnitus + Age + Sex + BMI + `Sample Lab` + Smoking + TSCHQ_26	TinnitusYes, always	0.0730785	0.033913	2.15488	0.031521	1	0.7466
OID00478	Inflammation	IL7	OID00478 ~ Tinnitus + Age + Sex + BMI + `Sample Lab` + Smoking + TSCHQ_26	TinnitusYes, always	0.108245	0.0523988	2.0658	0.0392252	1	0.8167
OID00503	Inflammation	TGF-alpha	OID00503 ~ Tinnitus + Age + Sex + BMI + `Sample Lab` + Smoking + TSCHQ_26	TinnitusYes, always	0.0498377	0.0245777	2.02776	0.0429737	1	0.8372
OID00486	Inflammation	CXCL11	OID00486 ~ Tinnitus + Age + Sex + BMI + `Sample Lab` + Smoking + TSCHQ_26	TinnitusYes, always	0.12319	0.0615875	2.00024	0.0458714	1	0.8521
OID00505	Inflammation	CCL11	OID00505 ~ Tinnitus + Age + Sex + BMI + `Sample Lab` + Smoking + TSCHQ_26	TinnitusYes, always	0.0671302	0.0351232	1.91128	0.0563885	1	0.9029
OID00523	Inflammation	IL-12B	OID00523 ~ Tinnitus + Age + Sex + BMI + `Sample Lab` + Smoking + TSCHQ_26	TinnitusYes, always	0.0881897	0.0464026	1.90053	0.0577852	1	0.9071
OID00551	Inflammation	CCL25	OID00551 ~ Tinnitus + Age + Sex + BMI + `Sample Lab` + Smoking + TSCHQ_26	TinnitusYes, always	0.0748427	0.0419701	1.78324	0.0749931	1	0.955
OID00530	Inflammation	CCL23	OID00530 ~ Tinnitus + Age + Sex + BMI + `Sample Lab` + Smoking + TSCHQ_26	TinnitusYes, always	0.0634006	0.0371224	1.70788	0.0881143	1	0.9737
OID00518	Inflammation	PD-L1	OID00518 ~ Tinnitus + Age + Sex + BMI + `Sample Lab` + Smoking + TSCHQ_26	TinnitusYes, always	-0.0505315	0.0311347	-1.623	0.105053	1	0.9859
OID00514	Inflammation	IL-15RA	OID00514 ~ Tinnitus + Age + Sex + BMI + `Sample Lab` + Smoking + TSCHQ_26	TinnitusYes, always	0.0305591	0.0208533	1.46543	0.143265	1	0.9973
OID00555	Inflammation	TWEAK	OID00555 ~ Tinnitus + Age + Sex + BMI + `Sample Lab` + Smoking + TSCHQ_26	TinnitusYes, always	0.0348525	0.0242379	1.43794	0.150912	1	0.9977
OID00549	Inflammation	MCP-2	OID00549 ~ Tinnitus + Age + Sex + BMI + `Sample Lab` + Smoking + TSCHQ_26	TinnitusYes, always	0.0639983	0.0477403	1.34055	0.180514	1	0.9995
OID05124	Inflammation	CD8A	OID05124 ~ Tinnitus + Age + Sex + BMI + `Sample Lab` + Smoking + TSCHQ_26	TinnitusYes, always	0.070794	0.0530174	1.3353	0.182225	1	0.9995
OID00471	Inflammation	IL8	OID00471 ~ Tinnitus + Age + Sex + BMI + `Sample Lab` + Smoking + TSCHQ_26	TinnitusYes, always	0.0488448	0.0384789	1.26939	0.204734	1	0.9999
OID00522	Inflammation	HGF	OID00522 ~ Tinnitus + Age + Sex + BMI + `Sample Lab` + Smoking + TSCHQ_26	TinnitusYes, always	0.0342236	0.027358	1.25095	0.211382	1	0.9999
OID00545	Inflammation	FGF-19	OID00545 ~ Tinnitus + Age + Sex + BMI + `Sample Lab` + Smoking + TSCHQ_26	TinnitusYes, always	-0.0895257	0.0743546	-1.20404	0.228993	1	1
OID00500	Inflammation	SCF	OID00500 ~ Tinnitus + Age + Sex + BMI + `Sample Lab` + Smoking + TSCHQ_26	TinnitusYes, always	0.0330787	0.0276637	1.19574	0.232213	1	1
OID00476	Inflammation	CDCP1	OID00476 ~ Tinnitus + Age + Sex + BMI + `Sample Lab` + Smoking + TSCHQ_26	TinnitusYes, always	0.04131	0.0372182	1.10994	0.267416	1	1
OID00542	Inflammation	CD40	OID00542 ~ Tinnitus + Age + Sex + BMI + `Sample Lab` + Smoking + TSCHQ_26	TinnitusYes, always	0.0268271	0.0243601	1.10127	0.271167	1	1
OID00513	Inflammation	CCL19	OID00513 ~ Tinnitus + Age + Sex + BMI + `Sample Lab` + Smoking + TSCHQ_26	TinnitusYes, always	0.0679605	0.0620209	1.09577	0.273568	1	1
OID00533	Inflammation	Flt3L	OID00533 ~ Tinnitus + Age + Sex + BMI + `Sample Lab` + Smoking + TSCHQ_26	TinnitusYes, always	0.0337046	0.0308378	1.09296	0.274796	1	1
OID00496	Inflammation	CXCL1	OID00496 ~ Tinnitus + Age + Sex + BMI + `Sample Lab` + Smoking + TSCHQ_26	TinnitusYes, always	-0.0710892	0.066238	-1.07324	0.283544	1	1
OID01213	Inflammation	DNER	OID01213 ~ Tinnitus + Age + Sex + BMI + `Sample Lab` + Smoking + TSCHQ_26	TinnitusYes, always	0.0186216	0.0183977	1.01217	0.311816	1	1
OID00541	Inflammation	EN-RAGE	OID00541 ~ Tinnitus + Age + Sex + BMI + `Sample Lab` + Smoking + TSCHQ_26	TinnitusYes, always	-0.0511074	0.0510676	-1.00078	0.317289	1	1
OID00556	Inflammation	CCL20	OID00556 ~ Tinnitus + Age + Sex + BMI + `Sample Lab` + Smoking + TSCHQ_26	TinnitusYes, always	0.0645358	0.0650466	0.992148	0.321478	1	1
OID00554	Inflammation	NT-3	OID00554 ~ Tinnitus + Age + Sex + BMI + `Sample Lab` + Smoking + TSCHQ_26	TinnitusYes, always	-0.0295303	0.0304763	-0.968961	0.332909	1	1
OID00552	Inflammation	CX3CL1	OID00552 ~ Tinnitus + Age + Sex + BMI + `Sample Lab` + Smoking + TSCHQ_26	TinnitusYes, always	0.0303873	0.031498	0.964735	0.33502	1	1
OID00494	Inflammation	OSM	OID00494 ~ Tinnitus + Age + Sex + BMI + `Sample Lab` + Smoking + TSCHQ_26	TinnitusYes, always	0.0581393	0.0624161	0.931478	0.351936	1	1
OID00472	Inflammation	VEGFA	OID00472 ~ Tinnitus + Age + Sex + BMI + `Sample Lab` + Smoking + TSCHQ_26	TinnitusYes, always	0.0208249	0.0230022	0.905345	0.365603	1	1
OID00501	Inflammation	IL18	OID00501 ~ Tinnitus + Age + Sex + BMI + `Sample Lab` + Smoking + TSCHQ_26	TinnitusYes, always	0.036135	0.0421491	0.857315	0.391572	1	1
OID00535	Inflammation	CXCL10	OID00535 ~ Tinnitus + Age + Sex + BMI + `Sample Lab` + Smoking + TSCHQ_26	TinnitusYes, always	0.0603032	0.0709986	0.849357	0.395981	1	1
OID00520	Inflammation	CXCL5	OID00520 ~ Tinnitus + Age + Sex + BMI + `Sample Lab` + Smoking + TSCHQ_26	TinnitusYes, always	-0.0694487	0.0857659	-0.809748	0.418368	1	1
OID05548	Inflammation	TNF	OID05548 ~ Tinnitus + Age + Sex + BMI + `Sample Lab` + Smoking + TSCHQ_26	TinnitusYes, always	0.0420879	0.0532591	0.790247	0.429659	1	1
OID00553	Inflammation	TNFRSF9	OID00553 ~ Tinnitus + Age + Sex + BMI + `Sample Lab` + Smoking + TSCHQ_26	TinnitusYes, always	0.0228287	0.0296203	0.770712	0.441145	1	1
OID00498	Inflammation	CCL4	OID00498 ~ Tinnitus + Age + Sex + BMI + `Sample Lab` + Smoking + TSCHQ_26	TinnitusYes, always	0.0362661	0.0471356	0.7694	0.441923	1	1
OID00538	Inflammation	SIRT2	OID00538 ~ Tinnitus + Age + Sex + BMI + `Sample Lab` + Smoking + TSCHQ_26	TinnitusYes, always	-0.0507541	0.0661822	-0.766885	0.443416	1	1
OID00487	Inflammation	AXIN1	OID00487 ~ Tinnitus + Age + Sex + BMI + `Sample Lab` + Smoking + TSCHQ_26	TinnitusYes, always	-0.056817	0.0752238	-0.755306	0.450327	1	1
OID00528	Inflammation	IL10	OID00528 ~ Tinnitus + Age + Sex + BMI + `Sample Lab` + Smoking + TSCHQ_26	TinnitusYes, always	0.0289369	0.0449885	0.643206	0.520307	1	1
OID00477	Inflammation	CD244	OID00477 ~ Tinnitus + Age + Sex + BMI + `Sample Lab` + Smoking + TSCHQ_26	TinnitusYes, always	-0.0165913	0.026644	-0.622703	0.533688	1	1
OID00536	Inflammation	4E-BP1	OID00536 ~ Tinnitus + Age + Sex + BMI + `Sample Lab` + Smoking + TSCHQ_26	TinnitusYes, always	0.0463014	0.0812216	0.570063	0.568823	1	1
OID00527	Inflammation	MMP-10	OID00527 ~ Tinnitus + Age + Sex + BMI + `Sample Lab` + Smoking + TSCHQ_26	TinnitusYes, always	-0.0267627	0.0481325	-0.556021	0.578379	1	1
OID00531	Inflammation	CD5	OID00531 ~ Tinnitus + Age + Sex + BMI + `Sample Lab` + Smoking + TSCHQ_26	TinnitusYes, always	-0.013583	0.0247101	-0.549695	0.582709	1	1
OID00562	Inflammation	CSF-1	OID00562 ~ Tinnitus + Age + Sex + BMI + `Sample Lab` + Smoking + TSCHQ_26	TinnitusYes, always	-0.00875978	0.0163676	-0.535189	0.592694	1	1
OID00479	Inflammation	OPG	OID00479 ~ Tinnitus + Age + Sex + BMI + `Sample Lab` + Smoking + TSCHQ_26	TinnitusYes, always	0.0149917	0.0281409	0.532737	0.594389	1	1
OID00499	Inflammation	CD6	OID00499 ~ Tinnitus + Age + Sex + BMI + `Sample Lab` + Smoking + TSCHQ_26	TinnitusYes, always	-0.0190658	0.0371086	-0.513784	0.60757	1	1
OID00532	Inflammation	CCL3	OID00532 ~ Tinnitus + Age + Sex + BMI + `Sample Lab` + Smoking + TSCHQ_26	TinnitusYes, always	0.0202941	0.0404657	0.501514	0.616172	1	1
OID00506	Inflammation	TNFSF14	OID00506 ~ Tinnitus + Age + Sex + BMI + `Sample Lab` + Smoking + TSCHQ_26	TinnitusYes, always	-0.0171724	0.0342589	-0.501254	0.616355	1	1
OID00511	Inflammation	LIF-R	OID00511 ~ Tinnitus + Age + Sex + BMI + `Sample Lab` + Smoking + TSCHQ_26	TinnitusYes, always	0.0119051	0.0248107	0.479839	0.631496	1	1
OID00482	Inflammation	IL6	OID00482 ~ Tinnitus + Age + Sex + BMI + `Sample Lab` + Smoking + TSCHQ_26	TinnitusYes, always	-0.0247897	0.0526724	-0.470638	0.63805	1	1
OID00507	Inflammation	FGF-23	OID00507 ~ Tinnitus + Age + Sex + BMI + `Sample Lab` + Smoking + TSCHQ_26	TinnitusYes, always	0.0169779	0.0386233	0.439577	0.660383	1	1
OID00481	Inflammation	uPA	OID00481 ~ Tinnitus + Age + Sex + BMI + `Sample Lab` + Smoking + TSCHQ_26	TinnitusYes, always	-0.0114343	0.0263618	-0.433744	0.664612	1	1
OID00515	Inflammation	IL-10RB	OID00515 ~ Tinnitus + Age + Sex + BMI + `Sample Lab` + Smoking + TSCHQ_26	TinnitusYes, always	-0.00840556	0.0224023	-0.375209	0.707622	1	1
OID00491	Inflammation	CST5	OID00491 ~ Tinnitus + Age + Sex + BMI + `Sample Lab` + Smoking + TSCHQ_26	TinnitusYes, always	-0.011441	0.0401562	-0.284912	0.775798	1	1
OID00561	Inflammation	TNFB	OID00561 ~ Tinnitus + Age + Sex + BMI + `Sample Lab` + Smoking + TSCHQ_26	TinnitusYes, always	0.00945974	0.0368078	0.257004	0.797254	1	1
OID05547	Inflammation	IFN-gamma	OID05547 ~ Tinnitus + Age + Sex + BMI + `Sample Lab` + Smoking + TSCHQ_26	TinnitusYes, always	-0.0175675	0.0776878	-0.226129	0.821169	1	1
OID00517	Inflammation	IL-18R1	OID00517 ~ Tinnitus + Age + Sex + BMI + `Sample Lab` + Smoking + TSCHQ_26	TinnitusYes, always	-0.00696315	0.0324082	-0.214858	0.829943	1	1
OID00560	Inflammation	ADA	OID00560 ~ Tinnitus + Age + Sex + BMI + `Sample Lab` + Smoking + TSCHQ_26	TinnitusYes, always	-0.00491848	0.0300746	-0.163543	0.87014	1	1
OID00521	Inflammation	TRANCE	OID00521 ~ Tinnitus + Age + Sex + BMI + `Sample Lab` + Smoking + TSCHQ_26	TinnitusYes, always	0.00798471	0.0511384	0.156139	0.87597	1	1
OID00539	Inflammation	CCL28	OID00539 ~ Tinnitus + Age + Sex + BMI + `Sample Lab` + Smoking + TSCHQ_26	TinnitusYes, always	-0.00497279	0.0334481	-0.148672	0.881856	1	1
OID00488	Inflammation	TRAIL	OID00488 ~ Tinnitus + Age + Sex + BMI + `Sample Lab` + Smoking + TSCHQ_26	TinnitusYes, always	0.00250881	0.0261707	0.0958634	0.923657	1	1
OID00558	Inflammation	STAMBP	OID00558 ~ Tinnitus + Age + Sex + BMI + `Sample Lab` + Smoking + TSCHQ_26	TinnitusYes, always	0.00213057	0.0454328	0.0468949	0.962611	1	1
OID00534	Inflammation	CXCL6	OID00534 ~ Tinnitus + Age + Sex + BMI + `Sample Lab` + Smoking + TSCHQ_26	TinnitusYes, always	0.00164095	0.0510876	0.0321204	0.974385	1	1

## Sheet: S2
Table S2. Associations between tinnitus and inflammatory protein levels in STOP (males only)
OlinkID	Panel	Protein	Model	Term	Estimate	Std. Error	t value	Pval	P_bonf	P_perm
OID00480	Inflammation	LAP TGF-beta-1	OID00480 ~ Tinnitus + Age + BMI + `Sample Lab` + Smoking + TSCHQ_26	TinnitusYes, always	0.116279	0.045134	2.57631	0.0103818	0.705961	0.3935
OID00504	Inflammation	MCP-4	OID00504 ~ Tinnitus + Age + BMI + `Sample Lab` + Smoking + TSCHQ_26	TinnitusYes, always	0.171295	0.0665677	2.57324	0.0104724	0.712125	0.394
OID00510	Inflammation	MMP-1	OID00510 ~ Tinnitus + Age + BMI + `Sample Lab` + Smoking + TSCHQ_26	TinnitusYes, always	0.291692	0.113645	2.56671	0.0106683	0.725442	0.3942
OID00484	Inflammation	MCP-1	OID00484 ~ Tinnitus + Age + BMI + `Sample Lab` + Smoking + TSCHQ_26	TinnitusYes, always	0.123716	0.0483692	2.55775	0.0109418	0.744044	0.3957
OID00475	Inflammation	GDNF	OID00475 ~ Tinnitus + Age + BMI + `Sample Lab` + Smoking + TSCHQ_26	TinnitusYes, always	0.0889832	0.0392007	2.26994	0.0237987	1	0.6542
OID00503	Inflammation	TGF-alpha	OID00503 ~ Tinnitus + Age + BMI + `Sample Lab` + Smoking + TSCHQ_26	TinnitusYes, always	0.0859583	0.0394189	2.18064	0.0298537	1	0.7232
OID00523	Inflammation	IL-12B	OID00523 ~ Tinnitus + Age + BMI + `Sample Lab` + Smoking + TSCHQ_26	TinnitusYes, always	0.131728	0.0615031	2.14182	0.0328751	1	0.7553
OID00512	Inflammation	FGF-21	OID00512 ~ Tinnitus + Age + BMI + `Sample Lab` + Smoking + TSCHQ_26	TinnitusYes, always	0.280053	0.132601	2.11201	0.0353704	1	0.7768
OID00498	Inflammation	CCL4	OID00498 ~ Tinnitus + Age + BMI + `Sample Lab` + Smoking + TSCHQ_26	TinnitusYes, always	0.121812	0.0614053	1.98373	0.0480408	1	0.8615
OID00511	Inflammation	LIF-R	OID00511 ~ Tinnitus + Age + BMI + `Sample Lab` + Smoking + TSCHQ_26	TinnitusYes, always	0.0502236	0.0256574	1.95747	0.0510599	1	0.8754
OID00520	Inflammation	CXCL5	OID00520 ~ Tinnitus + Age + BMI + `Sample Lab` + Smoking + TSCHQ_26	TinnitusYes, always	-0.220117	0.114386	-1.92433	0.0550967	1	0.8905
OID00522	Inflammation	HGF	OID00522 ~ Tinnitus + Age + BMI + `Sample Lab` + Smoking + TSCHQ_26	TinnitusYes, always	0.0708051	0.0385644	1.83602	0.0671744	1	0.9315
OID00490	Inflammation	CXCL9	OID00490 ~ Tinnitus + Age + BMI + `Sample Lab` + Smoking + TSCHQ_26	TinnitusYes, always	0.159381	0.0876644	1.81808	0.0698777	1	0.9382
OID00505	Inflammation	CCL11	OID00505 ~ Tinnitus + Age + BMI + `Sample Lab` + Smoking + TSCHQ_26	TinnitusYes, always	0.0835551	0.0460433	1.81471	0.0703964	1	0.9382
OID00551	Inflammation	CCL25	OID00551 ~ Tinnitus + Age + BMI + `Sample Lab` + Smoking + TSCHQ_26	TinnitusYes, always	0.102167	0.0575736	1.77454	0.0768143	1	0.9516
OID00486	Inflammation	CXCL11	OID00486 ~ Tinnitus + Age + BMI + `Sample Lab` + Smoking + TSCHQ_26	TinnitusYes, always	0.143767	0.0870107	1.65229	0.0993425	1	0.98
OID00549	Inflammation	MCP-2	OID00549 ~ Tinnitus + Age + BMI + `Sample Lab` + Smoking + TSCHQ_26	TinnitusYes, always	0.10552	0.0641605	1.64462	0.100916	1	0.9802
OID00476	Inflammation	CDCP1	OID00476 ~ Tinnitus + Age + BMI + `Sample Lab` + Smoking + TSCHQ_26	TinnitusYes, always	0.0864853	0.0528644	1.63598	0.102712	1	0.9806
OID00535	Inflammation	CXCL10	OID00535 ~ Tinnitus + Age + BMI + `Sample Lab` + Smoking + TSCHQ_26	TinnitusYes, always	0.147676	0.0920728	1.60391	0.109606	1	0.9852
OID00496	Inflammation	CXCL1	OID00496 ~ Tinnitus + Age + BMI + `Sample Lab` + Smoking + TSCHQ_26	TinnitusYes, always	-0.139839	0.0885122	-1.57988	0.115008	1	0.9866
OID00530	Inflammation	CCL23	OID00530 ~ Tinnitus + Age + BMI + `Sample Lab` + Smoking + TSCHQ_26	TinnitusYes, always	0.0749486	0.0507414	1.47707	0.140527	1	0.9949
OID05548	Inflammation	TNF	OID05548 ~ Tinnitus + Age + BMI + `Sample Lab` + Smoking + TSCHQ_26	TinnitusYes, always	0.0951243	0.0663366	1.43396	0.152445	1	0.9964
OID00487	Inflammation	AXIN1	OID00487 ~ Tinnitus + Age + BMI + `Sample Lab` + Smoking + TSCHQ_26	TinnitusYes, always	-0.148577	0.104436	-1.42266	0.155696	1	0.9964
OID00478	Inflammation	IL7	OID00478 ~ Tinnitus + Age + BMI + `Sample Lab` + Smoking + TSCHQ_26	TinnitusYes, always	0.0963498	0.0687401	1.40166	0.161875	1	0.9967
OID01213	Inflammation	DNER	OID01213 ~ Tinnitus + Age + BMI + `Sample Lab` + Smoking + TSCHQ_26	TinnitusYes, always	0.0367778	0.026936	1.36537	0.172983	1	0.9974
OID00494	Inflammation	OSM	OID00494 ~ Tinnitus + Age + BMI + `Sample Lab` + Smoking + TSCHQ_26	TinnitusYes, always	0.115254	0.0846763	1.36111	0.174325	1	0.9974
OID00556	Inflammation	CCL20	OID00556 ~ Tinnitus + Age + BMI + `Sample Lab` + Smoking + TSCHQ_26	TinnitusYes, always	0.111806	0.0856561	1.30529	0.192624	1	0.9984
OID00538	Inflammation	SIRT2	OID00538 ~ Tinnitus + Age + BMI + `Sample Lab` + Smoking + TSCHQ_26	TinnitusYes, always	-0.111914	0.0879244	-1.27285	0.20389	1	0.9987
OID00472	Inflammation	VEGFA	OID00472 ~ Tinnitus + Age + BMI + `Sample Lab` + Smoking + TSCHQ_26	TinnitusYes, always	0.0400554	0.0315833	1.26825	0.205524	1	0.9988
OID00471	Inflammation	IL8	OID00471 ~ Tinnitus + Age + BMI + `Sample Lab` + Smoking + TSCHQ_26	TinnitusYes, always	0.0663337	0.052772	1.25699	0.209569	1	0.9991
OID05124	Inflammation	CD8A	OID05124 ~ Tinnitus + Age + BMI + `Sample Lab` + Smoking + TSCHQ_26	TinnitusYes, always	0.0918633	0.0743078	1.23626	0.217165	1	0.9993
OID00552	Inflammation	CX3CL1	OID00552 ~ Tinnitus + Age + BMI + `Sample Lab` + Smoking + TSCHQ_26	TinnitusYes, always	0.0514689	0.0421458	1.22121	0.222801	1	0.9995
OID00513	Inflammation	CCL19	OID00513 ~ Tinnitus + Age + BMI + `Sample Lab` + Smoking + TSCHQ_26	TinnitusYes, always	0.0830773	0.0752122	1.10457	0.270079	1	0.9999
OID00479	Inflammation	OPG	OID00479 ~ Tinnitus + Age + BMI + `Sample Lab` + Smoking + TSCHQ_26	TinnitusYes, always	0.0379781	0.0359202	1.05729	0.291084	1	1
OID00527	Inflammation	MMP-10	OID00527 ~ Tinnitus + Age + BMI + `Sample Lab` + Smoking + TSCHQ_26	TinnitusYes, always	-0.0601104	0.0583447	-1.03026	0.303575	1	1
OID00488	Inflammation	TRAIL	OID00488 ~ Tinnitus + Age + BMI + `Sample Lab` + Smoking + TSCHQ_26	TinnitusYes, always	0.0356897	0.0350022	1.01964	0.30858	1	1
OID00560	Inflammation	ADA	OID00560 ~ Tinnitus + Age + BMI + `Sample Lab` + Smoking + TSCHQ_26	TinnitusYes, always	0.0420621	0.0413664	1.01682	0.309919	1	1
OID00514	Inflammation	IL-15RA	OID00514 ~ Tinnitus + Age + BMI + `Sample Lab` + Smoking + TSCHQ_26	TinnitusYes, always	0.0293978	0.0292159	1.00622	0.31498	1	1
OID00542	Inflammation	CD40	OID00542 ~ Tinnitus + Age + BMI + `Sample Lab` + Smoking + TSCHQ_26	TinnitusYes, always	0.0330079	0.0331257	0.996443	0.319701	1	1
OID00532	Inflammation	CCL3	OID00532 ~ Tinnitus + Age + BMI + `Sample Lab` + Smoking + TSCHQ_26	TinnitusYes, always	0.0534063	0.0563415	0.947904	0.343811	1	1
OID00539	Inflammation	CCL28	OID00539 ~ Tinnitus + Age + BMI + `Sample Lab` + Smoking + TSCHQ_26	TinnitusYes, always	0.0398278	0.0437764	0.9098	0.363533	1	1
OID00501	Inflammation	IL18	OID00501 ~ Tinnitus + Age + BMI + `Sample Lab` + Smoking + TSCHQ_26	TinnitusYes, always	0.049529	0.05851	0.846504	0.397831	1	1
OID00533	Inflammation	Flt3L	OID00533 ~ Tinnitus + Age + BMI + `Sample Lab` + Smoking + TSCHQ_26	TinnitusYes, always	0.0340055	0.0408274	0.832909	0.405445	1	1
OID00555	Inflammation	TWEAK	OID00555 ~ Tinnitus + Age + BMI + `Sample Lab` + Smoking + TSCHQ_26	TinnitusYes, always	0.0232497	0.0316123	0.735464	0.462533	1	1
OID00517	Inflammation	IL-18R1	OID00517 ~ Tinnitus + Age + BMI + `Sample Lab` + Smoking + TSCHQ_26	TinnitusYes, always	0.0326068	0.044977	0.724966	0.468941	1	1
OID00500	Inflammation	SCF	OID00500 ~ Tinnitus + Age + BMI + `Sample Lab` + Smoking + TSCHQ_26	TinnitusYes, always	-0.0253337	0.0349724	-0.724392	0.469293	1	1
OID00477	Inflammation	CD244	OID00477 ~ Tinnitus + Age + BMI + `Sample Lab` + Smoking + TSCHQ_26	TinnitusYes, always	0.0237805	0.0347864	0.683615	0.494656	1	1
OID00562	Inflammation	CSF-1	OID00562 ~ Tinnitus + Age + BMI + `Sample Lab` + Smoking + TSCHQ_26	TinnitusYes, always	0.0144307	0.0215155	0.670715	0.50283	1	1
OID00531	Inflammation	CD5	OID00531 ~ Tinnitus + Age + BMI + `Sample Lab` + Smoking + TSCHQ_26	TinnitusYes, always	-0.0225853	0.0338783	-0.66666	0.505414	1	1
OID00528	Inflammation	IL10	OID00528 ~ Tinnitus + Age + BMI + `Sample Lab` + Smoking + TSCHQ_26	TinnitusYes, always	0.0439461	0.0660967	0.664875	0.506553	1	1
OID00554	Inflammation	NT-3	OID00554 ~ Tinnitus + Age + BMI + `Sample Lab` + Smoking + TSCHQ_26	TinnitusYes, always	-0.0265117	0.0421582	-0.628863	0.529835	1	1
OID00482	Inflammation	IL6	OID00482 ~ Tinnitus + Age + BMI + `Sample Lab` + Smoking + TSCHQ_26	TinnitusYes, always	0.0407089	0.067537	0.602764	0.547043	1	1
OID00534	Inflammation	CXCL6	OID00534 ~ Tinnitus + Age + BMI + `Sample Lab` + Smoking + TSCHQ_26	TinnitusYes, always	-0.0416911	0.069411	-0.600642	0.548455	1	1
OID00553	Inflammation	TNFRSF9	OID00553 ~ Tinnitus + Age + BMI + `Sample Lab` + Smoking + TSCHQ_26	TinnitusYes, always	0.0217135	0.0394699	0.550127	0.582572	1	1
OID00536	Inflammation	4E-BP1	OID00536 ~ Tinnitus + Age + BMI + `Sample Lab` + Smoking + TSCHQ_26	TinnitusYes, always	0.0550273	0.105499	0.521592	0.602273	1	1
OID00518	Inflammation	PD-L1	OID00518 ~ Tinnitus + Age + BMI + `Sample Lab` + Smoking + TSCHQ_26	TinnitusYes, always	0.0166101	0.0347123	0.478507	0.632578	1	1
OID00515	Inflammation	IL-10RB	OID00515 ~ Tinnitus + Age + BMI + `Sample Lab` + Smoking + TSCHQ_26	TinnitusYes, always	0.00974218	0.0303376	0.321125	0.748301	1	1
OID00561	Inflammation	TNFB	OID00561 ~ Tinnitus + Age + BMI + `Sample Lab` + Smoking + TSCHQ_26	TinnitusYes, always	0.0144182	0.0478544	0.301292	0.763365	1	1
OID00558	Inflammation	STAMBP	OID00558 ~ Tinnitus + Age + BMI + `Sample Lab` + Smoking + TSCHQ_26	TinnitusYes, always	-0.018571	0.0622799	-0.298186	0.765733	1	1
OID00506	Inflammation	TNFSF14	OID00506 ~ Tinnitus + Age + BMI + `Sample Lab` + Smoking + TSCHQ_26	TinnitusYes, always	0.0120163	0.0460925	0.260699	0.794473	1	1
OID00491	Inflammation	CST5	OID00491 ~ Tinnitus + Age + BMI + `Sample Lab` + Smoking + TSCHQ_26	TinnitusYes, always	-0.0128214	0.0537588	-0.238498	0.811629	1	1
OID00507	Inflammation	FGF-23	OID00507 ~ Tinnitus + Age + BMI + `Sample Lab` + Smoking + TSCHQ_26	TinnitusYes, always	-0.00460705	0.0359024	-0.128322	0.897966	1	1
OID00499	Inflammation	CD6	OID00499 ~ Tinnitus + Age + BMI + `Sample Lab` + Smoking + TSCHQ_26	TinnitusYes, always	0.00650163	0.0507307	0.12816	0.898094	1	1
OID00481	Inflammation	uPA	OID00481 ~ Tinnitus + Age + BMI + `Sample Lab` + Smoking + TSCHQ_26	TinnitusYes, always	0.0037228	0.031689	0.117479	0.906545	1	1
OID05547	Inflammation	IFN-gamma	OID05547 ~ Tinnitus + Age + BMI + `Sample Lab` + Smoking + TSCHQ_26	TinnitusYes, always	0.0110738	0.0974924	0.113586	0.909629	1	1
OID00521	Inflammation	TRANCE	OID00521 ~ Tinnitus + Age + BMI + `Sample Lab` + Smoking + TSCHQ_26	TinnitusYes, always	-0.0043903	0.0669849	-0.0655417	0.947779	1	1
OID00545	Inflammation	FGF-19	OID00545 ~ Tinnitus + Age + BMI + `Sample Lab` + Smoking + TSCHQ_26	TinnitusYes, always	-0.00173623	0.102695	-0.0169066	0.98652	1	1
OID00541	Inflammation	EN-RAGE	OID00541 ~ Tinnitus + Age + BMI + `Sample Lab` + Smoking + TSCHQ_26	TinnitusYes, always	0.000210693	0.0681932	0.00308965	0.997537	1	1

## Sheet: S3
Table S3. Associations between tinnitus and inflammatory protein levels in STOP (females only)
OlinkID	Panel	Protein	Model	Term	Estimate	Std. Error	t value	Pval	P_bonf	P_perm
OID00512	Inflammation	FGF-21	OID00512 ~ Tinnitus + Age + BMI + `Sample Lab` + Smoking + TSCHQ_26	TinnitusYes, always	0.377708	0.133014	2.83962	0.00481424	0.327368	0.2299
OID00500	Inflammation	SCF	OID00500 ~ Tinnitus + Age + BMI + `Sample Lab` + Smoking + TSCHQ_26	TinnitusYes, always	0.100772	0.0436751	2.30731	0.0216942	1	0.6511
OID00545	Inflammation	FGF-19	OID00545 ~ Tinnitus + Age + BMI + `Sample Lab` + Smoking + TSCHQ_26	TinnitusYes, always	-0.242025	0.107046	-2.26094	0.0244537	1	0.6855
OID00518	Inflammation	PD-L1	OID00518 ~ Tinnitus + Age + BMI + `Sample Lab` + Smoking + TSCHQ_26	TinnitusYes, always	-0.116006	0.0543943	-2.13268	0.033734	1	0.7859
OID00562	Inflammation	CSF-1	OID00562 ~ Tinnitus + Age + BMI + `Sample Lab` + Smoking + TSCHQ_26	TinnitusYes, always	-0.041016	0.0251247	-1.6325	0.103587	1	0.9921
OID00490	Inflammation	CXCL9	OID00490 ~ Tinnitus + Age + BMI + `Sample Lab` + Smoking + TSCHQ_26	TinnitusYes, always	0.152399	0.0951632	1.60145	0.110293	1	0.9939
OID00504	Inflammation	MCP-4	OID00504 ~ Tinnitus + Age + BMI + `Sample Lab` + Smoking + TSCHQ_26	TinnitusYes, always	0.109483	0.0770914	1.42018	0.156558	1	0.9994
OID00477	Inflammation	CD244	OID00477 ~ Tinnitus + Age + BMI + `Sample Lab` + Smoking + TSCHQ_26	TinnitusYes, always	-0.0591886	0.0416879	-1.4198	0.156667	1	0.9994
OID00475	Inflammation	GDNF	OID00475 ~ Tinnitus + Age + BMI + `Sample Lab` + Smoking + TSCHQ_26	TinnitusYes, always	0.0530936	0.0408287	1.3004	0.194427	1	1
OID00478	Inflammation	IL7	OID00478 ~ Tinnitus + Age + BMI + `Sample Lab` + Smoking + TSCHQ_26	TinnitusYes, always	0.104329	0.0819468	1.27313	0.203922	1	1
OID00555	Inflammation	TWEAK	OID00555 ~ Tinnitus + Age + BMI + `Sample Lab` + Smoking + TSCHQ_26	TinnitusYes, always	0.0467675	0.0369974	1.26407	0.207151	1	1
OID00514	Inflammation	IL-15RA	OID00514 ~ Tinnitus + Age + BMI + `Sample Lab` + Smoking + TSCHQ_26	TinnitusYes, always	0.0372236	0.0303318	1.22722	0.220669	1	1
OID00554	Inflammation	NT-3	OID00554 ~ Tinnitus + Age + BMI + `Sample Lab` + Smoking + TSCHQ_26	TinnitusYes, always	-0.0536962	0.0443736	-1.21009	0.227161	1	1
OID00486	Inflammation	CXCL11	OID00486 ~ Tinnitus + Age + BMI + `Sample Lab` + Smoking + TSCHQ_26	TinnitusYes, always	0.105712	0.0885202	1.19422	0.233303	1	1
OID00541	Inflammation	EN-RAGE	OID00541 ~ Tinnitus + Age + BMI + `Sample Lab` + Smoking + TSCHQ_26	TinnitusYes, always	-0.0916035	0.0784191	-1.16813	0.24365	1	1
OID00482	Inflammation	IL6	OID00482 ~ Tinnitus + Age + BMI + `Sample Lab` + Smoking + TSCHQ_26	TinnitusYes, always	-0.0979838	0.0841759	-1.16404	0.245301	1	1
OID00539	Inflammation	CCL28	OID00539 ~ Tinnitus + Age + BMI + `Sample Lab` + Smoking + TSCHQ_26	TinnitusYes, always	-0.0582644	0.0523978	-1.11196	0.267013	1	1
OID00517	Inflammation	IL-18R1	OID00517 ~ Tinnitus + Age + BMI + `Sample Lab` + Smoking + TSCHQ_26	TinnitusYes, always	-0.0503729	0.0471627	-1.06806	0.28632	1	1
OID00530	Inflammation	CCL23	OID00530 ~ Tinnitus + Age + BMI + `Sample Lab` + Smoking + TSCHQ_26	TinnitusYes, always	0.0549093	0.0547278	1.00332	0.316488	1	1
OID00560	Inflammation	ADA	OID00560 ~ Tinnitus + Age + BMI + `Sample Lab` + Smoking + TSCHQ_26	TinnitusYes, always	-0.0436158	0.0443936	-0.982479	0.326628	1	1
OID00499	Inflammation	CD6	OID00499 ~ Tinnitus + Age + BMI + `Sample Lab` + Smoking + TSCHQ_26	TinnitusYes, always	-0.0515211	0.0548324	-0.939611	0.348146	1	1
OID00551	Inflammation	CCL25	OID00551 ~ Tinnitus + Age + BMI + `Sample Lab` + Smoking + TSCHQ_26	TinnitusYes, always	0.0574055	0.0624876	0.91867	0.35898	1	1
OID00534	Inflammation	CXCL6	OID00534 ~ Tinnitus + Age + BMI + `Sample Lab` + Smoking + TSCHQ_26	TinnitusYes, always	0.0633842	0.0769069	0.824168	0.410476	1	1
OID00520	Inflammation	CXCL5	OID00520 ~ Tinnitus + Age + BMI + `Sample Lab` + Smoking + TSCHQ_26	TinnitusYes, always	0.10848	0.13206	0.821446	0.412021	1	1
OID05124	Inflammation	CD8A	OID05124 ~ Tinnitus + Age + BMI + `Sample Lab` + Smoking + TSCHQ_26	TinnitusYes, always	0.0627288	0.0773835	0.810622	0.418203	1	1
OID00510	Inflammation	MMP-1	OID00510 ~ Tinnitus + Age + BMI + `Sample Lab` + Smoking + TSCHQ_26	TinnitusYes, always	0.110729	0.139007	0.796569	0.426309	1	1
OID00505	Inflammation	CCL11	OID00505 ~ Tinnitus + Age + BMI + `Sample Lab` + Smoking + TSCHQ_26	TinnitusYes, always	0.0433242	0.0549196	0.788867	0.43079	1	1
OID00488	Inflammation	TRAIL	OID00488 ~ Tinnitus + Age + BMI + `Sample Lab` + Smoking + TSCHQ_26	TinnitusYes, always	-0.0309385	0.0392475	-0.788292	0.431126	1	1
OID00498	Inflammation	CCL4	OID00498 ~ Tinnitus + Age + BMI + `Sample Lab` + Smoking + TSCHQ_26	TinnitusYes, always	-0.0578565	0.0738511	-0.783421	0.433976	1	1
OID00553	Inflammation	TNFRSF9	OID00553 ~ Tinnitus + Age + BMI + `Sample Lab` + Smoking + TSCHQ_26	TinnitusYes, always	0.0335787	0.0454061	0.739519	0.46015	1	1
OID00511	Inflammation	LIF-R	OID00511 ~ Tinnitus + Age + BMI + `Sample Lab` + Smoking + TSCHQ_26	TinnitusYes, always	-0.0321498	0.0452056	-0.711191	0.477499	1	1
OID00484	Inflammation	MCP-1	OID00484 ~ Tinnitus + Age + BMI + `Sample Lab` + Smoking + TSCHQ_26	TinnitusYes, always	0.0333253	0.0470974	0.707582	0.479735	1	1
OID00513	Inflammation	CCL19	OID00513 ~ Tinnitus + Age + BMI + `Sample Lab` + Smoking + TSCHQ_26	TinnitusYes, always	0.0728133	0.103673	0.702335	0.482995	1	1
OID00523	Inflammation	IL-12B	OID00523 ~ Tinnitus + Age + BMI + `Sample Lab` + Smoking + TSCHQ_26	TinnitusYes, always	0.0494851	0.0716572	0.690581	0.490344	1	1
OID00542	Inflammation	CD40	OID00542 ~ Tinnitus + Age + BMI + `Sample Lab` + Smoking + TSCHQ_26	TinnitusYes, always	0.0247985	0.0364324	0.680671	0.496586	1	1
OID00515	Inflammation	IL-10RB	OID00515 ~ Tinnitus + Age + BMI + `Sample Lab` + Smoking + TSCHQ_26	TinnitusYes, always	-0.0222678	0.0335946	-0.66284	0.507924	1	1
OID00507	Inflammation	FGF-23	OID00507 ~ Tinnitus + Age + BMI + `Sample Lab` + Smoking + TSCHQ_26	TinnitusYes, always	0.0459404	0.0736657	0.623634	0.533325	1	1
OID00503	Inflammation	TGF-alpha	OID00503 ~ Tinnitus + Age + BMI + `Sample Lab` + Smoking + TSCHQ_26	TinnitusYes, always	0.0159415	0.0273257	0.58339	0.560054	1	1
OID00558	Inflammation	STAMBP	OID00558 ~ Tinnitus + Age + BMI + `Sample Lab` + Smoking + TSCHQ_26	TinnitusYes, always	0.0393963	0.0679578	0.579717	0.562525	1	1
OID00506	Inflammation	TNFSF14	OID00506 ~ Tinnitus + Age + BMI + `Sample Lab` + Smoking + TSCHQ_26	TinnitusYes, always	-0.0296939	0.0514974	-0.576609	0.564621	1	1
OID00481	Inflammation	uPA	OID00481 ~ Tinnitus + Age + BMI + `Sample Lab` + Smoking + TSCHQ_26	TinnitusYes, always	-0.0244836	0.0434	-0.564138	0.573067	1	1
OID00480	Inflammation	LAP TGF-beta-1	OID00480 ~ Tinnitus + Age + BMI + `Sample Lab` + Smoking + TSCHQ_26	TinnitusYes, always	0.0272443	0.0519983	0.523945	0.60069	1	1
OID00521	Inflammation	TRANCE	OID00521 ~ Tinnitus + Age + BMI + `Sample Lab` + Smoking + TSCHQ_26	TinnitusYes, always	0.0418175	0.0799255	0.523206	0.601203	1	1
OID00533	Inflammation	Flt3L	OID00533 ~ Tinnitus + Age + BMI + `Sample Lab` + Smoking + TSCHQ_26	TinnitusYes, always	0.0247466	0.0474565	0.521459	0.602419	1	1
OID00471	Inflammation	IL8	OID00471 ~ Tinnitus + Age + BMI + `Sample Lab` + Smoking + TSCHQ_26	TinnitusYes, always	0.0281047	0.0567696	0.495067	0.620902	1	1
OID05548	Inflammation	TNF	OID05548 ~ Tinnitus + Age + BMI + `Sample Lab` + Smoking + TSCHQ_26	TinnitusYes, always	-0.0391196	0.0870662	-0.449309	0.653522	1	1
OID00487	Inflammation	AXIN1	OID00487 ~ Tinnitus + Age + BMI + `Sample Lab` + Smoking + TSCHQ_26	TinnitusYes, always	0.0465508	0.110737	0.420374	0.674503	1	1
OID00501	Inflammation	IL18	OID00501 ~ Tinnitus + Age + BMI + `Sample Lab` + Smoking + TSCHQ_26	TinnitusYes, always	0.0242743	0.0609907	0.398001	0.690903	1	1
OID00536	Inflammation	4E-BP1	OID00536 ~ Tinnitus + Age + BMI + `Sample Lab` + Smoking + TSCHQ_26	TinnitusYes, always	0.0479099	0.129119	0.371051	0.710852	1	1
OID00535	Inflammation	CXCL10	OID00535 ~ Tinnitus + Age + BMI + `Sample Lab` + Smoking + TSCHQ_26	TinnitusYes, always	-0.0387325	0.112806	-0.343354	0.731564	1	1
OID00538	Inflammation	SIRT2	OID00538 ~ Tinnitus + Age + BMI + `Sample Lab` + Smoking + TSCHQ_26	TinnitusYes, always	0.0331229	0.102154	0.324245	0.74597	1	1
OID00496	Inflammation	CXCL1	OID00496 ~ Tinnitus + Age + BMI + `Sample Lab` + Smoking + TSCHQ_26	TinnitusYes, always	-0.0298914	0.101129	-0.295577	0.767751	1	1
OID05547	Inflammation	IFN-gamma	OID05547 ~ Tinnitus + Age + BMI + `Sample Lab` + Smoking + TSCHQ_26	TinnitusYes, always	-0.0333029	0.124738	-0.266983	0.789659	1	1
OID00479	Inflammation	OPG	OID00479 ~ Tinnitus + Age + BMI + `Sample Lab` + Smoking + TSCHQ_26	TinnitusYes, always	-0.0104469	0.0452461	-0.23089	0.817552	1	1
OID00556	Inflammation	CCL20	OID00556 ~ Tinnitus + Age + BMI + `Sample Lab` + Smoking + TSCHQ_26	TinnitusYes, always	0.0222439	0.100785	0.220706	0.825466	1	1
OID00527	Inflammation	MMP-10	OID00527 ~ Tinnitus + Age + BMI + `Sample Lab` + Smoking + TSCHQ_26	TinnitusYes, always	0.0172954	0.080664	0.214413	0.830366	1	1
OID01213	Inflammation	DNER	OID01213 ~ Tinnitus + Age + BMI + `Sample Lab` + Smoking + TSCHQ_26	TinnitusYes, always	0.0053099	0.0249926	0.212459	0.831888	1	1
OID00532	Inflammation	CCL3	OID00532 ~ Tinnitus + Age + BMI + `Sample Lab` + Smoking + TSCHQ_26	TinnitusYes, always	-0.011917	0.0587697	-0.202774	0.839444	1	1
OID00528	Inflammation	IL10	OID00528 ~ Tinnitus + Age + BMI + `Sample Lab` + Smoking + TSCHQ_26	TinnitusYes, always	0.0117359	0.0609813	0.192451	0.847514	1	1
OID00531	Inflammation	CD5	OID00531 ~ Tinnitus + Age + BMI + `Sample Lab` + Smoking + TSCHQ_26	TinnitusYes, always	-0.00686925	0.0367599	-0.186868	0.851886	1	1
OID00552	Inflammation	CX3CL1	OID00552 ~ Tinnitus + Age + BMI + `Sample Lab` + Smoking + TSCHQ_26	TinnitusYes, always	0.00852006	0.0480782	0.177212	0.859457	1	1
OID00561	Inflammation	TNFB	OID00561 ~ Tinnitus + Age + BMI + `Sample Lab` + Smoking + TSCHQ_26	TinnitusYes, always	0.00993227	0.0571359	0.173836	0.862108	1	1
OID00491	Inflammation	CST5	OID00491 ~ Tinnitus + Age + BMI + `Sample Lab` + Smoking + TSCHQ_26	TinnitusYes, always	-0.0104606	0.0617093	-0.169515	0.865502	1	1
OID00522	Inflammation	HGF	OID00522 ~ Tinnitus + Age + BMI + `Sample Lab` + Smoking + TSCHQ_26	TinnitusYes, always	-0.00526552	0.0391816	-0.134388	0.893183	1	1
OID00549	Inflammation	MCP-2	OID00549 ~ Tinnitus + Age + BMI + `Sample Lab` + Smoking + TSCHQ_26	TinnitusYes, always	-0.00708419	0.0725988	-0.09758	0.922329	1	1
OID00476	Inflammation	CDCP1	OID00476 ~ Tinnitus + Age + BMI + `Sample Lab` + Smoking + TSCHQ_26	TinnitusYes, always	-0.00427748	0.052648	-0.0812468	0.935298	1	1
OID00472	Inflammation	VEGFA	OID00472 ~ Tinnitus + Age + BMI + `Sample Lab` + Smoking + TSCHQ_26	TinnitusYes, always	-0.000880908	0.0335206	-0.0262796	0.979051	1	1
OID00494	Inflammation	OSM	OID00494 ~ Tinnitus + Age + BMI + `Sample Lab` + Smoking + TSCHQ_26	TinnitusYes, always	-0.00223178	0.0930491	-0.0239849	0.98088	1	1

## Sheet: S4
Table S4. Associations between hearing loss and inflammatory protein levels in STOP (all sexes)
OlinkID	Panel	Protein	Model	Term	Estimate	Std. Error	t value	Pval	P_bonf	P_perm
OID00482	Inflammation	IL6	OID00482 ~ TSCHQ_26 + Age + Sex + BMI + Smoking + `Sample Lab`	TSCHQ_26No	-0.137912	0.0499257	-2.76235	0.00589332	0.400746	0.2624
OID00487	Inflammation	AXIN1	OID00487 ~ TSCHQ_26 + Age + Sex + BMI + Smoking + `Sample Lab`	TSCHQ_26No	-0.172834	0.0713194	-2.42338	0.0156363	1	0.5326
OID00506	Inflammation	TNFSF14	OID00506 ~ TSCHQ_26 + Age + Sex + BMI + Smoking + `Sample Lab`	TSCHQ_26No	-0.0711474	0.0324731	-2.19096	0.0287921	1	0.7372
OID00542	Inflammation	CD40	OID00542 ~ TSCHQ_26 + Age + Sex + BMI + Smoking + `Sample Lab`	TSCHQ_26No	-0.04902	0.0231066	-2.12147	0.0342422	1	0.7941
OID00486	Inflammation	CXCL11	OID00486 ~ TSCHQ_26 + Age + Sex + BMI + Smoking + `Sample Lab`	TSCHQ_26No	-0.112903	0.0585376	-1.92873	0.0541788	1	0.9173
OID00538	Inflammation	SIRT2	OID00538 ~ TSCHQ_26 + Age + Sex + BMI + Smoking + `Sample Lab`	TSCHQ_26No	-0.116281	0.0627478	-1.85315	0.0642921	1	0.9466
OID00472	Inflammation	VEGFA	OID00472 ~ TSCHQ_26 + Age + Sex + BMI + Smoking + `Sample Lab`	TSCHQ_26No	-0.0402187	0.0218123	-1.84386	0.0656378	1	0.9489
OID00558	Inflammation	STAMBP	OID00558 ~ TSCHQ_26 + Age + Sex + BMI + Smoking + `Sample Lab`	TSCHQ_26No	-0.0789298	0.0430567	-1.83316	0.0672148	1	0.9514
OID00532	Inflammation	CCL3	OID00532 ~ TSCHQ_26 + Age + Sex + BMI + Smoking + `Sample Lab`	TSCHQ_26No	-0.0685393	0.0383564	-1.78691	0.0743966	1	0.9606
OID00478	Inflammation	IL7	OID00478 ~ TSCHQ_26 + Age + Sex + BMI + Smoking + `Sample Lab`	TSCHQ_26No	-0.0839306	0.0498136	-1.68489	0.0924668	1	0.9817
OID00549	Inflammation	MCP-2	OID00549 ~ TSCHQ_26 + Age + Sex + BMI + Smoking + `Sample Lab`	TSCHQ_26No	-0.0757885	0.0453031	-1.67292	0.0948017	1	0.9825
OID00503	Inflammation	TGF-alpha	OID00503 ~ TSCHQ_26 + Age + Sex + BMI + Smoking + `Sample Lab`	TSCHQ_26No	-0.0349468	0.0233625	-1.49585	0.135155	1	0.9975
OID01213	Inflammation	DNER	OID01213 ~ TSCHQ_26 + Age + Sex + BMI + Smoking + `Sample Lab`	TSCHQ_26No	0.0253119	0.0174486	1.45066	0.147334	1	0.9982
OID00527	Inflammation	MMP-10	OID00527 ~ TSCHQ_26 + Age + Sex + BMI + Smoking + `Sample Lab`	TSCHQ_26No	0.0648698	0.0456254	1.42179	0.155544	1	0.9986
OID00498	Inflammation	CCL4	OID00498 ~ TSCHQ_26 + Age + Sex + BMI + Smoking + `Sample Lab`	TSCHQ_26No	-0.0631338	0.0446897	-1.41271	0.158196	1	0.9986
OID00504	Inflammation	MCP-4	OID00504 ~ TSCHQ_26 + Age + Sex + BMI + Smoking + `Sample Lab`	TSCHQ_26No	-0.0669027	0.0476755	-1.40329	0.160985	1	0.9986
OID00476	Inflammation	CDCP1	OID00476 ~ TSCHQ_26 + Age + Sex + BMI + Smoking + `Sample Lab`	TSCHQ_26No	-0.0468688	0.0353035	-1.3276	0.184756	1	0.9993
OID00554	Inflammation	NT-3	OID00554 ~ TSCHQ_26 + Age + Sex + BMI + Smoking + `Sample Lab`	TSCHQ_26No	0.0373924	0.0289022	1.29375	0.196189	1	0.9998
OID00535	Inflammation	CXCL10	OID00535 ~ TSCHQ_26 + Age + Sex + BMI + Smoking + `Sample Lab`	TSCHQ_26No	-0.0869413	0.067321	-1.29144	0.196987	1	0.9998
OID00500	Inflammation	SCF	OID00500 ~ TSCHQ_26 + Age + Sex + BMI + Smoking + `Sample Lab`	TSCHQ_26No	0.0288076	0.0262444	1.09767	0.272737	1	1
OID00561	Inflammation	TNFB	OID00561 ~ TSCHQ_26 + Age + Sex + BMI + Smoking + `Sample Lab`	TSCHQ_26No	0.0381585	0.0348844	1.09386	0.274404	1	1
OID00552	Inflammation	CX3CL1	OID00552 ~ TSCHQ_26 + Age + Sex + BMI + Smoking + `Sample Lab`	TSCHQ_26No	0.0322907	0.0298711	1.081	0.280078	1	1
OID00490	Inflammation	CXCL9	OID00490 ~ TSCHQ_26 + Age + Sex + BMI + Smoking + `Sample Lab`	TSCHQ_26No	-0.0637313	0.0609037	-1.04643	0.295734	1	1
OID00514	Inflammation	IL-15RA	OID00514 ~ TSCHQ_26 + Age + Sex + BMI + Smoking + `Sample Lab`	TSCHQ_26No	-0.0197729	0.0197938	-0.998945	0.318176	1	1
OID00522	Inflammation	HGF	OID00522 ~ TSCHQ_26 + Age + Sex + BMI + Smoking + `Sample Lab`	TSCHQ_26No	-0.0248761	0.025957	-0.95836	0.338221	1	1
OID00496	Inflammation	CXCL1	OID00496 ~ TSCHQ_26 + Age + Sex + BMI + Smoking + `Sample Lab`	TSCHQ_26No	-0.058554	0.0628268	-0.931992	0.351671	1	1
OID00475	Inflammation	GDNF	OID00475 ~ TSCHQ_26 + Age + Sex + BMI + Smoking + `Sample Lab`	TSCHQ_26No	-0.024597	0.0267174	-0.920636	0.357566	1	1
OID00536	Inflammation	4E-BP1	OID00536 ~ TSCHQ_26 + Age + Sex + BMI + Smoking + `Sample Lab`	TSCHQ_26No	-0.0700101	0.0769919	-0.909318	0.363504	1	1
OID00531	Inflammation	CD5	OID00531 ~ TSCHQ_26 + Age + Sex + BMI + Smoking + `Sample Lab`	TSCHQ_26No	-0.0194974	0.023423	-0.832406	0.405471	1	1
OID00515	Inflammation	IL-10RB	OID00515 ~ TSCHQ_26 + Age + Sex + BMI + Smoking + `Sample Lab`	TSCHQ_26No	-0.0172472	0.0212328	-0.812291	0.416908	1	1
OID00510	Inflammation	MMP-1	OID00510 ~ TSCHQ_26 + Age + Sex + BMI + Smoking + `Sample Lab`	TSCHQ_26No	-0.0639832	0.0840546	-0.76121	0.446795	1	1
OID05548	Inflammation	TNF	OID05548 ~ TSCHQ_26 + Age + Sex + BMI + Smoking + `Sample Lab`	TSCHQ_26No	-0.035105	0.0504968	-0.695193	0.487171	1	1
OID00494	Inflammation	OSM	OID00494 ~ TSCHQ_26 + Age + Sex + BMI + Smoking + `Sample Lab`	TSCHQ_26No	-0.0408669	0.0591893	-0.690443	0.49015	1	1
OID00505	Inflammation	CCL11	OID00505 ~ TSCHQ_26 + Age + Sex + BMI + Smoking + `Sample Lab`	TSCHQ_26No	-0.0212516	0.0333754	-0.636746	0.524504	1	1
OID00501	Inflammation	IL18	OID00501 ~ TSCHQ_26 + Age + Sex + BMI + Smoking + `Sample Lab`	TSCHQ_26No	-0.0248873	0.0399662	-0.622708	0.533684	1	1
OID00507	Inflammation	FGF-23	OID00507 ~ TSCHQ_26 + Age + Sex + BMI + Smoking + `Sample Lab`	TSCHQ_26No	0.0227336	0.0366084	0.620993	0.534812	1	1
OID00484	Inflammation	MCP-1	OID00484 ~ TSCHQ_26 + Age + Sex + BMI + Smoking + `Sample Lab`	TSCHQ_26No	-0.0198158	0.032147	-0.616413	0.537827	1	1
OID00481	Inflammation	uPA	OID00481 ~ TSCHQ_26 + Age + Sex + BMI + Smoking + `Sample Lab`	TSCHQ_26No	0.0152947	0.0249865	0.612119	0.540663	1	1
OID00479	Inflammation	OPG	OID00479 ~ TSCHQ_26 + Age + Sex + BMI + Smoking + `Sample Lab`	TSCHQ_26No	0.0155348	0.0266746	0.582382	0.560502	1	1
OID00528	Inflammation	IL10	OID00528 ~ TSCHQ_26 + Age + Sex + BMI + Smoking + `Sample Lab`	TSCHQ_26No	-0.0241757	0.0426485	-0.56686	0.570996	1	1
OID00471	Inflammation	IL8	OID00471 ~ TSCHQ_26 + Age + Sex + BMI + Smoking + `Sample Lab`	TSCHQ_26No	0.0198981	0.0365095	0.545012	0.585924	1	1
OID00512	Inflammation	FGF-21	OID00512 ~ TSCHQ_26 + Age + Sex + BMI + Smoking + `Sample Lab`	TSCHQ_26No	-0.0492793	0.0907403	-0.54308	0.587252	1	1
OID00551	Inflammation	CCL25	OID00551 ~ TSCHQ_26 + Age + Sex + BMI + Smoking + `Sample Lab`	TSCHQ_26No	0.019731	0.0398678	0.49491	0.620823	1	1
OID00520	Inflammation	CXCL5	OID00520 ~ TSCHQ_26 + Age + Sex + BMI + Smoking + `Sample Lab`	TSCHQ_26No	-0.0388812	0.0813193	-0.47813	0.632711	1	1
OID00480	Inflammation	LAP TGF-beta-1	OID00480 ~ TSCHQ_26 + Age + Sex + BMI + Smoking + `Sample Lab`	TSCHQ_26No	-0.0127961	0.0322487	-0.396795	0.691643	1	1
OID00511	Inflammation	LIF-R	OID00511 ~ TSCHQ_26 + Age + Sex + BMI + Smoking + `Sample Lab`	TSCHQ_26No	-0.0092497	0.023517	-0.393319	0.694207	1	1
OID00491	Inflammation	CST5	OID00491 ~ TSCHQ_26 + Age + Sex + BMI + Smoking + `Sample Lab`	TSCHQ_26No	0.0145428	0.0380582	0.382121	0.702491	1	1
OID00521	Inflammation	TRANCE	OID00521 ~ TSCHQ_26 + Age + Sex + BMI + Smoking + `Sample Lab`	TSCHQ_26No	0.0182228	0.0484646	0.376003	0.707032	1	1
OID00545	Inflammation	FGF-19	OID00545 ~ TSCHQ_26 + Age + Sex + BMI + Smoking + `Sample Lab`	TSCHQ_26No	0.0246713	0.0705407	0.349746	0.726638	1	1
OID00499	Inflammation	CD6	OID00499 ~ TSCHQ_26 + Age + Sex + BMI + Smoking + `Sample Lab`	TSCHQ_26No	-0.0122648	0.0351746	-0.348683	0.727435	1	1
OID00533	Inflammation	Flt3L	OID00533 ~ TSCHQ_26 + Age + Sex + BMI + Smoking + `Sample Lab`	TSCHQ_26No	0.00988269	0.0292506	0.337863	0.73557	1	1
OID00553	Inflammation	TNFRSF9	OID00553 ~ TSCHQ_26 + Age + Sex + BMI + Smoking + `Sample Lab`	TSCHQ_26No	0.00877879	0.0280834	0.312597	0.754682	1	1
OID00488	Inflammation	TRAIL	OID00488 ~ TSCHQ_26 + Age + Sex + BMI + Smoking + `Sample Lab`	TSCHQ_26No	-0.00694193	0.0248021	-0.279892	0.779645	1	1
OID05547	Inflammation	IFN-gamma	OID05547 ~ TSCHQ_26 + Age + Sex + BMI + Smoking + `Sample Lab`	TSCHQ_26No	-0.0198651	0.0736274	-0.269806	0.787391	1	1
OID00562	Inflammation	CSF-1	OID00562 ~ TSCHQ_26 + Age + Sex + BMI + Smoking + `Sample Lab`	TSCHQ_26No	0.00417876	0.0155148	0.26934	0.78775	1	1
OID00541	Inflammation	EN-RAGE	OID00541 ~ TSCHQ_26 + Age + Sex + BMI + Smoking + `Sample Lab`	TSCHQ_26No	-0.0117988	0.0484323	-0.243615	0.807602	1	1
OID00530	Inflammation	CCL23	OID00530 ~ TSCHQ_26 + Age + Sex + BMI + Smoking + `Sample Lab`	TSCHQ_26No	-0.00694584	0.0352561	-0.197011	0.843878	1	1
OID00523	Inflammation	IL-12B	OID00523 ~ TSCHQ_26 + Age + Sex + BMI + Smoking + `Sample Lab`	TSCHQ_26No	0.00841356	0.0440921	0.190818	0.848725	1	1
OID00518	Inflammation	PD-L1	OID00518 ~ TSCHQ_26 + Age + Sex + BMI + Smoking + `Sample Lab`	TSCHQ_26No	0.00551688	0.0295633	0.186613	0.85202	1	1
OID00517	Inflammation	IL-18R1	OID00517 ~ TSCHQ_26 + Age + Sex + BMI + Smoking + `Sample Lab`	TSCHQ_26No	0.00405045	0.0307142	0.131875	0.895122	1	1
OID00556	Inflammation	CCL20	OID00556 ~ TSCHQ_26 + Age + Sex + BMI + Smoking + `Sample Lab`	TSCHQ_26No	-0.00789161	0.0616891	-0.127926	0.898246	1	1
OID00534	Inflammation	CXCL6	OID00534 ~ TSCHQ_26 + Age + Sex + BMI + Smoking + `Sample Lab`	TSCHQ_26No	-0.00524502	0.0484157	-0.108333	0.913763	1	1
OID00560	Inflammation	ADA	OID00560 ~ TSCHQ_26 + Age + Sex + BMI + Smoking + `Sample Lab`	TSCHQ_26No	0.00255817	0.0285023	0.0897534	0.92851	1	1
OID00555	Inflammation	TWEAK	OID00555 ~ TSCHQ_26 + Age + Sex + BMI + Smoking + `Sample Lab`	TSCHQ_26No	-0.00149758	0.0230051	-0.0650977	0.948115	1	1
OID05124	Inflammation	CD8A	OID05124 ~ TSCHQ_26 + Age + Sex + BMI + Smoking + `Sample Lab`	TSCHQ_26No	-0.00216691	0.0503103	-0.0430709	0.965658	1	1
OID00513	Inflammation	CCL19	OID00513 ~ TSCHQ_26 + Age + Sex + BMI + Smoking + `Sample Lab`	TSCHQ_26No	0.00210892	0.058829	0.0358484	0.971414	1	1
OID00477	Inflammation	CD244	OID00477 ~ TSCHQ_26 + Age + Sex + BMI + Smoking + `Sample Lab`	TSCHQ_26No	0.000793781	0.0252576	0.0314274	0.974938	1	1
OID00539	Inflammation	CCL28	OID00539 ~ TSCHQ_26 + Age + Sex + BMI + Smoking + `Sample Lab`	TSCHQ_26No	-0.00025422	0.0316992	-0.00801975	0.993604	1	1

## Sheet: S5
Table S5. Associations between hearing loss and inflammatory protein levels in STOP (males only)
OlinkID	Panel	Protein	Model	Term	Estimate	Std. Error	t value	Pval	P_bonf	P_perm
OID00500	Inflammation	SCF	OID00500 ~ TSCHQ_26 + Age + BMI + Smoking + `Sample Lab`	TSCHQ_26No	0.0646129	0.0323896	1.99487	0.0468044	1	0.8793
OID01213	Inflammation	DNER	OID01213 ~ TSCHQ_26 + Age + BMI + Smoking + `Sample Lab`	TSCHQ_26No	0.0489354	0.0249927	1.95799	0.0509974	1	0.8942
OID00481	Inflammation	uPA	OID00481 ~ TSCHQ_26 + Age + BMI + Smoking + `Sample Lab`	TSCHQ_26No	0.0521498	0.0293279	1.77816	0.0762144	1	0.966
OID00552	Inflammation	CX3CL1	OID00552 ~ TSCHQ_26 + Age + BMI + Smoking + `Sample Lab`	TSCHQ_26No	0.0668024	0.0390851	1.70915	0.0882775	1	0.9802
OID00478	Inflammation	IL7	OID00478 ~ TSCHQ_26 + Age + BMI + Smoking + `Sample Lab`	TSCHQ_26No	-0.10896	0.0637896	-1.70812	0.0884693	1	0.9802
OID00533	Inflammation	Flt3L	OID00533 ~ TSCHQ_26 + Age + BMI + Smoking + `Sample Lab`	TSCHQ_26No	0.059885	0.037821	1.58338	0.114205	1	0.9932
OID00475	Inflammation	GDNF	OID00475 ~ TSCHQ_26 + Age + BMI + Smoking + `Sample Lab`	TSCHQ_26No	-0.0557962	0.0365366	-1.52713	0.127599	1	0.9963
OID00487	Inflammation	AXIN1	OID00487 ~ TSCHQ_26 + Age + BMI + Smoking + `Sample Lab`	TSCHQ_26No	-0.14776	0.0969232	-1.52451	0.128253	1	0.9963
OID00482	Inflammation	IL6	OID00482 ~ TSCHQ_26 + Age + BMI + Smoking + `Sample Lab`	TSCHQ_26No	-0.0888229	0.0625352	-1.42037	0.15636	1	0.9993
OID00554	Inflammation	NT-3	OID00554 ~ TSCHQ_26 + Age + BMI + Smoking + `Sample Lab`	TSCHQ_26No	0.0534256	0.0390377	1.36856	0.171982	1	0.9997
OID00486	Inflammation	CXCL11	OID00486 ~ TSCHQ_26 + Age + BMI + Smoking + `Sample Lab`	TSCHQ_26No	-0.104627	0.0808293	-1.29442	0.196342	1	0.9999
OID00477	Inflammation	CD244	OID00477 ~ TSCHQ_26 + Age + BMI + Smoking + `Sample Lab`	TSCHQ_26No	0.0412093	0.0322148	1.27921	0.201641	1	1
OID00471	Inflammation	IL8	OID00471 ~ TSCHQ_26 + Age + BMI + Smoking + `Sample Lab`	TSCHQ_26No	0.0598608	0.0489456	1.22301	0.222121	1	1
OID00498	Inflammation	CCL4	OID00498 ~ TSCHQ_26 + Age + BMI + Smoking + `Sample Lab`	TSCHQ_26No	-0.0613843	0.0571372	-1.07433	0.283388	1	1
OID00553	Inflammation	TNFRSF9	OID00553 ~ TSCHQ_26 + Age + BMI + Smoking + `Sample Lab`	TSCHQ_26No	0.039039	0.0365437	1.06828	0.286103	1	1
OID05547	Inflammation	IFN-gamma	OID05547 ~ TSCHQ_26 + Age + BMI + Smoking + `Sample Lab`	TSCHQ_26No	-0.0934812	0.0902285	-1.03605	0.300868	1	1
OID00527	Inflammation	MMP-10	OID00527 ~ TSCHQ_26 + Age + BMI + Smoking + `Sample Lab`	TSCHQ_26No	0.0559171	0.0540757	1.03405	0.3018	1	1
OID00491	Inflammation	CST5	OID00491 ~ TSCHQ_26 + Age + BMI + Smoking + `Sample Lab`	TSCHQ_26No	0.0495538	0.0497564	0.995928	0.319948	1	1
OID00532	Inflammation	CCL3	OID00532 ~ TSCHQ_26 + Age + BMI + Smoking + `Sample Lab`	TSCHQ_26No	-0.0502766	0.0522073	-0.963018	0.33618	1	1
OID00535	Inflammation	CXCL10	OID00535 ~ TSCHQ_26 + Age + BMI + Smoking + `Sample Lab`	TSCHQ_26No	-0.0791555	0.0855133	-0.925652	0.355242	1	1
OID00562	Inflammation	CSF-1	OID00562 ~ TSCHQ_26 + Age + BMI + Smoking + `Sample Lab`	TSCHQ_26No	0.0182952	0.0199244	0.91823	0.359108	1	1
OID00518	Inflammation	PD-L1	OID00518 ~ TSCHQ_26 + Age + BMI + Smoking + `Sample Lab`	TSCHQ_26No	0.0292835	0.0321356	0.911251	0.362768	1	1
OID00476	Inflammation	CDCP1	OID00476 ~ TSCHQ_26 + Age + BMI + Smoking + `Sample Lab`	TSCHQ_26No	-0.0436547	0.0491052	-0.889003	0.37459	1	1
OID00539	Inflammation	CCL28	OID00539 ~ TSCHQ_26 + Age + BMI + Smoking + `Sample Lab`	TSCHQ_26No	0.0342736	0.0405602	0.845004	0.398665	1	1
OID00520	Inflammation	CXCL5	OID00520 ~ TSCHQ_26 + Age + BMI + Smoking + `Sample Lab`	TSCHQ_26No	-0.0822601	0.106401	-0.773111	0.43996	1	1
OID00510	Inflammation	MMP-1	OID00510 ~ TSCHQ_26 + Age + BMI + Smoking + `Sample Lab`	TSCHQ_26No	0.0795393	0.106128	0.749465	0.454062	1	1
OID00538	Inflammation	SIRT2	OID00538 ~ TSCHQ_26 + Age + BMI + Smoking + `Sample Lab`	TSCHQ_26No	-0.0605488	0.0815537	-0.742441	0.4583	1	1
OID00558	Inflammation	STAMBP	OID00558 ~ TSCHQ_26 + Age + BMI + Smoking + `Sample Lab`	TSCHQ_26No	-0.0425219	0.0576456	-0.737643	0.461208	1	1
OID00506	Inflammation	TNFSF14	OID00506 ~ TSCHQ_26 + Age + BMI + Smoking + `Sample Lab`	TSCHQ_26No	-0.03104	0.0426615	-0.727588	0.467335	1	1
OID00479	Inflammation	OPG	OID00479 ~ TSCHQ_26 + Age + BMI + Smoking + `Sample Lab`	TSCHQ_26No	0.0227077	0.0332946	0.682026	0.495658	1	1
OID00528	Inflammation	IL10	OID00528 ~ TSCHQ_26 + Age + BMI + Smoking + `Sample Lab`	TSCHQ_26No	0.0409947	0.0612082	0.669759	0.503438	1	1
OID00496	Inflammation	CXCL1	OID00496 ~ TSCHQ_26 + Age + BMI + Smoking + `Sample Lab`	TSCHQ_26No	-0.0490118	0.0821978	-0.596267	0.551369	1	1
OID00494	Inflammation	OSM	OID00494 ~ TSCHQ_26 + Age + BMI + Smoking + `Sample Lab`	TSCHQ_26No	0.0461177	0.0785661	0.586992	0.557574	1	1
OID00551	Inflammation	CCL25	OID00551 ~ TSCHQ_26 + Age + BMI + Smoking + `Sample Lab`	TSCHQ_26No	0.0291924	0.0535142	0.545508	0.585739	1	1
OID00523	Inflammation	IL-12B	OID00523 ~ TSCHQ_26 + Age + BMI + Smoking + `Sample Lab`	TSCHQ_26No	0.0311999	0.0572791	0.5447	0.586294	1	1
OID00514	Inflammation	IL-15RA	OID00514 ~ TSCHQ_26 + Age + BMI + Smoking + `Sample Lab`	TSCHQ_26No	-0.014625	0.0270764	-0.540139	0.589432	1	1
OID00541	Inflammation	EN-RAGE	OID00541 ~ TSCHQ_26 + Age + BMI + Smoking + `Sample Lab`	TSCHQ_26No	-0.0304865	0.0631112	-0.48306	0.629344	1	1
OID00511	Inflammation	LIF-R	OID00511 ~ TSCHQ_26 + Age + BMI + Smoking + `Sample Lab`	TSCHQ_26No	0.0114891	0.0238706	0.481308	0.630588	1	1
OID00531	Inflammation	CD5	OID00531 ~ TSCHQ_26 + Age + BMI + Smoking + `Sample Lab`	TSCHQ_26No	0.0149993	0.0313728	0.4781	0.632867	1	1
OID00499	Inflammation	CD6	OID00499 ~ TSCHQ_26 + Age + BMI + Smoking + `Sample Lab`	TSCHQ_26No	0.0220544	0.046951	0.469732	0.638829	1	1
OID00512	Inflammation	FGF-21	OID00512 ~ TSCHQ_26 + Age + BMI + Smoking + `Sample Lab`	TSCHQ_26No	0.0568395	0.123472	0.460342	0.645546	1	1
OID00549	Inflammation	MCP-2	OID00549 ~ TSCHQ_26 + Age + BMI + Smoking + `Sample Lab`	TSCHQ_26No	-0.0261308	0.0596004	-0.438433	0.661333	1	1
OID00515	Inflammation	IL-10RB	OID00515 ~ TSCHQ_26 + Age + BMI + Smoking + `Sample Lab`	TSCHQ_26No	-0.011219	0.0280807	-0.399529	0.689739	1	1
OID00536	Inflammation	4E-BP1	OID00536 ~ TSCHQ_26 + Age + BMI + Smoking + `Sample Lab`	TSCHQ_26No	-0.0385572	0.0976731	-0.394757	0.693254	1	1
OID00530	Inflammation	CCL23	OID00530 ~ TSCHQ_26 + Age + BMI + Smoking + `Sample Lab`	TSCHQ_26No	0.018438	0.0471012	0.391454	0.695691	1	1
OID00488	Inflammation	TRAIL	OID00488 ~ TSCHQ_26 + Age + BMI + Smoking + `Sample Lab`	TSCHQ_26No	-0.0121692	0.0324402	-0.375127	0.707785	1	1
OID00517	Inflammation	IL-18R1	OID00517 ~ TSCHQ_26 + Age + BMI + Smoking + `Sample Lab`	TSCHQ_26No	0.0141607	0.0416553	0.339949	0.734091	1	1
OID00556	Inflammation	CCL20	OID00556 ~ TSCHQ_26 + Age + BMI + Smoking + `Sample Lab`	TSCHQ_26No	-0.0257553	0.0794589	-0.324133	0.746024	1	1
OID00480	Inflammation	LAP TGF-beta-1	OID00480 ~ TSCHQ_26 + Age + BMI + Smoking + `Sample Lab`	TSCHQ_26No	0.0122337	0.0421516	0.290231	0.771805	1	1
OID05124	Inflammation	CD8A	OID05124 ~ TSCHQ_26 + Age + BMI + Smoking + `Sample Lab`	TSCHQ_26No	-0.019439	0.068915	-0.282073	0.778049	1	1
OID00490	Inflammation	CXCL9	OID00490 ~ TSCHQ_26 + Age + BMI + Smoking + `Sample Lab`	TSCHQ_26No	-0.0204626	0.0815008	-0.251072	0.8019	1	1
OID00555	Inflammation	TWEAK	OID00555 ~ TSCHQ_26 + Age + BMI + Smoking + `Sample Lab`	TSCHQ_26No	0.00696738	0.0292783	0.237971	0.812038	1	1
OID00534	Inflammation	CXCL6	OID00534 ~ TSCHQ_26 + Age + BMI + Smoking + `Sample Lab`	TSCHQ_26No	0.0135349	0.0642701	0.210593	0.833323	1	1
OID00542	Inflammation	CD40	OID00542 ~ TSCHQ_26 + Age + BMI + Smoking + `Sample Lab`	TSCHQ_26No	-0.00640391	0.030699	-0.208603	0.834875	1	1
OID00504	Inflammation	MCP-4	OID00504 ~ TSCHQ_26 + Age + BMI + Smoking + `Sample Lab`	TSCHQ_26No	-0.0112381	0.0621677	-0.18077	0.856649	1	1
OID00561	Inflammation	TNFB	OID00561 ~ TSCHQ_26 + Age + BMI + Smoking + `Sample Lab`	TSCHQ_26No	0.00684668	0.0442936	0.154575	0.877242	1	1
OID05548	Inflammation	TNF	OID05548 ~ TSCHQ_26 + Age + BMI + Smoking + `Sample Lab`	TSCHQ_26No	-0.00817192	0.061567	-0.132732	0.894479	1	1
OID00560	Inflammation	ADA	OID00560 ~ TSCHQ_26 + Age + BMI + Smoking + `Sample Lab`	TSCHQ_26No	0.00488268	0.0383382	0.127358	0.898728	1	1
OID00503	Inflammation	TGF-alpha	OID00503 ~ TSCHQ_26 + Age + BMI + Smoking + `Sample Lab`	TSCHQ_26No	-0.00439739	0.0367201	-0.119754	0.904744	1	1
OID00522	Inflammation	HGF	OID00522 ~ TSCHQ_26 + Age + BMI + Smoking + `Sample Lab`	TSCHQ_26No	0.0039057	0.0358562	0.108927	0.913321	1	1
OID00501	Inflammation	IL18	OID00501 ~ TSCHQ_26 + Age + BMI + Smoking + `Sample Lab`	TSCHQ_26No	-0.00575835	0.0542031	-0.106236	0.915453	1	1
OID00507	Inflammation	FGF-23	OID00507 ~ TSCHQ_26 + Age + BMI + Smoking + `Sample Lab`	TSCHQ_26No	0.00335664	0.0332275	0.10102	0.91959	1	1
OID00505	Inflammation	CCL11	OID00505 ~ TSCHQ_26 + Age + BMI + Smoking + `Sample Lab`	TSCHQ_26No	-0.00370782	0.0428053	-0.0866205	0.931021	1	1
OID00545	Inflammation	FGF-19	OID00545 ~ TSCHQ_26 + Age + BMI + Smoking + `Sample Lab`	TSCHQ_26No	-0.0061952	0.095042	-0.0651838	0.948064	1	1
OID00521	Inflammation	TRANCE	OID00521 ~ TSCHQ_26 + Age + BMI + Smoking + `Sample Lab`	TSCHQ_26No	-0.00363732	0.0619933	-0.0586728	0.953245	1	1
OID00472	Inflammation	VEGFA	OID00472 ~ TSCHQ_26 + Age + BMI + Smoking + `Sample Lab`	TSCHQ_26No	0.0016287	0.0292944	0.0555978	0.955693	1	1
OID00513	Inflammation	CCL19	OID00513 ~ TSCHQ_26 + Age + BMI + Smoking + `Sample Lab`	TSCHQ_26No	-0.00375834	0.0697243	-0.0539029	0.957042	1	1
OID00484	Inflammation	MCP-1	OID00484 ~ TSCHQ_26 + Age + BMI + Smoking + `Sample Lab`	TSCHQ_26No	-0.000784489	0.0451672	-0.0173686	0.986152	1	1

## Sheet: S6
Table S6. Associations between hearing loss and inflammatory protein levels in STOP (females only)
OlinkID	Panel	Protein	Model	Term	Estimate	Std. Error	t value	Pval	P_bonf	P_perm
OID00542	Inflammation	CD40	OID00542 ~ TSCHQ_26 + Age + BMI + Smoking + `Sample Lab`	TSCHQ_26No	-0.1055	0.0350368	-3.01113	0.00281539	0.191447	0.1398
OID00472	Inflammation	VEGFA	OID00472 ~ TSCHQ_26 + Age + BMI + Smoking + `Sample Lab`	TSCHQ_26No	-0.0962924	0.0322126	-2.98928	0.00301864	0.205267	0.1469
OID00503	Inflammation	TGF-alpha	OID00503 ~ TSCHQ_26 + Age + BMI + Smoking + `Sample Lab`	TSCHQ_26No	-0.0731977	0.0262737	-2.78596	0.00566348	0.385116	0.2536
OID00506	Inflammation	TNFSF14	OID00506 ~ TSCHQ_26 + Age + BMI + Smoking + `Sample Lab`	TSCHQ_26No	-0.125827	0.0495142	-2.54123	0.0115304	0.784064	0.4305
OID00482	Inflammation	IL6	OID00482 ~ TSCHQ_26 + Age + BMI + Smoking + `Sample Lab`	TSCHQ_26No	-0.198738	0.081067	-2.45152	0.0147734	1	0.5036
OID00487	Inflammation	AXIN1	OID00487 ~ TSCHQ_26 + Age + BMI + Smoking + `Sample Lab`	TSCHQ_26No	-0.216191	0.106446	-2.031	0.0431028	1	0.8595
OID00538	Inflammation	SIRT2	OID00538 ~ TSCHQ_26 + Age + BMI + Smoking + `Sample Lab`	TSCHQ_26No	-0.195385	0.098184	-1.98999	0.0474648	1	0.8791
OID00558	Inflammation	STAMBP	OID00558 ~ TSCHQ_26 + Age + BMI + Smoking + `Sample Lab`	TSCHQ_26No	-0.127133	0.0653411	-1.94569	0.0525902	1	0.9053
OID00549	Inflammation	MCP-2	OID00549 ~ TSCHQ_26 + Age + BMI + Smoking + `Sample Lab`	TSCHQ_26No	-0.131668	0.0697668	-1.88726	0.0600535	1	0.9276
OID00532	Inflammation	CCL3	OID00532 ~ TSCHQ_26 + Age + BMI + Smoking + `Sample Lab`	TSCHQ_26No	-0.100541	0.05648	-1.78011	0.0760309	1	0.9639
OID00494	Inflammation	OSM	OID00494 ~ TSCHQ_26 + Age + BMI + Smoking + `Sample Lab`	TSCHQ_26No	-0.158788	0.0894181	-1.7758	0.0767409	1	0.9641
OID00510	Inflammation	MMP-1	OID00510 ~ TSCHQ_26 + Age + BMI + Smoking + `Sample Lab`	TSCHQ_26No	-0.235642	0.133719	-1.76222	0.0790118	1	0.9643
OID00504	Inflammation	MCP-4	OID00504 ~ TSCHQ_26 + Age + BMI + Smoking + `Sample Lab`	TSCHQ_26No	-0.129516	0.0743228	-1.74262	0.0823861	1	0.967
OID00528	Inflammation	IL10	OID00528 ~ TSCHQ_26 + Age + BMI + Smoking + `Sample Lab`	TSCHQ_26No	-0.101964	0.0586051	-1.73986	0.0828702	1	0.967
OID00561	Inflammation	TNFB	OID00561 ~ TSCHQ_26 + Age + BMI + Smoking + `Sample Lab`	TSCHQ_26No	0.092724	0.0549089	1.68869	0.0922785	1	0.9759
OID00531	Inflammation	CD5	OID00531 ~ TSCHQ_26 + Age + BMI + Smoking + `Sample Lab`	TSCHQ_26No	-0.0594013	0.0353274	-1.68145	0.0936754	1	0.9759
OID00522	Inflammation	HGF	OID00522 ~ TSCHQ_26 + Age + BMI + Smoking + `Sample Lab`	TSCHQ_26No	-0.0618818	0.0376537	-1.64345	0.101298	1	0.982
OID00512	Inflammation	FGF-21	OID00512 ~ TSCHQ_26 + Age + BMI + Smoking + `Sample Lab`	TSCHQ_26No	-0.203389	0.129469	-1.57094	0.117209	1	0.9905
OID00486	Inflammation	CXCL11	OID00486 ~ TSCHQ_26 + Age + BMI + Smoking + `Sample Lab`	TSCHQ_26No	-0.111041	0.0852606	-1.30237	0.193751	1	0.9998
OID00533	Inflammation	Flt3L	OID00533 ~ TSCHQ_26 + Age + BMI + Smoking + `Sample Lab`	TSCHQ_26No	-0.0545865	0.0456244	-1.19643	0.232437	1	0.9999
OID00490	Inflammation	CXCL9	OID00490 ~ TSCHQ_26 + Age + BMI + Smoking + `Sample Lab`	TSCHQ_26No	-0.108556	0.0918259	-1.18219	0.238029	1	0.9999
OID00477	Inflammation	CD244	OID00477 ~ TSCHQ_26 + Age + BMI + Smoking + `Sample Lab`	TSCHQ_26No	-0.0473881	0.0401907	-1.17908	0.239264	1	0.9999
OID00476	Inflammation	CDCP1	OID00476 ~ TSCHQ_26 + Age + BMI + Smoking + `Sample Lab`	TSCHQ_26No	-0.0548924	0.050594	-1.08496	0.278777	1	1
OID00501	Inflammation	IL18	OID00501 ~ TSCHQ_26 + Age + BMI + Smoking + `Sample Lab`	TSCHQ_26No	-0.059578	0.0586255	-1.01625	0.310299	1	1
OID00499	Inflammation	CD6	OID00499 ~ TSCHQ_26 + Age + BMI + Smoking + `Sample Lab`	TSCHQ_26No	-0.0508699	0.0527673	-0.964041	0.335772	1	1
OID00536	Inflammation	4E-BP1	OID00536 ~ TSCHQ_26 + Age + BMI + Smoking + `Sample Lab`	TSCHQ_26No	-0.114287	0.124108	-0.920868	0.357831	1	1
OID00527	Inflammation	MMP-10	OID00527 ~ TSCHQ_26 + Age + BMI + Smoking + `Sample Lab`	TSCHQ_26No	0.0711792	0.0775219	0.918181	0.359233	1	1
OID00498	Inflammation	CCL4	OID00498 ~ TSCHQ_26 + Age + BMI + Smoking + `Sample Lab`	TSCHQ_26No	-0.0632969	0.0710391	-0.891015	0.373608	1	1
OID00511	Inflammation	LIF-R	OID00511 ~ TSCHQ_26 + Age + BMI + Smoking + `Sample Lab`	TSCHQ_26No	-0.038421	0.0434769	-0.883711	0.377533	1	1
OID00535	Inflammation	CXCL10	OID00535 ~ TSCHQ_26 + Age + BMI + Smoking + `Sample Lab`	TSCHQ_26No	-0.0950458	0.108425	-0.876606	0.381375	1	1
OID00539	Inflammation	CCL28	OID00539 ~ TSCHQ_26 + Age + BMI + Smoking + `Sample Lab`	TSCHQ_26No	-0.0439474	0.0504531	-0.871055	0.384394	1	1
OID00514	Inflammation	IL-15RA	OID00514 ~ TSCHQ_26 + Age + BMI + Smoking + `Sample Lab`	TSCHQ_26No	-0.0249162	0.0292186	-0.852751	0.394451	1	1
OID00496	Inflammation	CXCL1	OID00496 ~ TSCHQ_26 + Age + BMI + Smoking + `Sample Lab`	TSCHQ_26No	-0.0816902	0.0971963	-0.840465	0.401291	1	1
OID00515	Inflammation	IL-10RB	OID00515 ~ TSCHQ_26 + Age + BMI + Smoking + `Sample Lab`	TSCHQ_26No	-0.0269407	0.0323064	-0.833913	0.404968	1	1
OID00484	Inflammation	MCP-1	OID00484 ~ TSCHQ_26 + Age + BMI + Smoking + `Sample Lab`	TSCHQ_26No	-0.0375213	0.0452959	-0.828359	0.408101	1	1
OID00480	Inflammation	LAP TGF-beta-1	OID00480 ~ TSCHQ_26 + Age + BMI + Smoking + `Sample Lab`	TSCHQ_26No	-0.0402387	0.0499912	-0.804916	0.421481	1	1
OID05548	Inflammation	TNF	OID05548 ~ TSCHQ_26 + Age + BMI + Smoking + `Sample Lab`	TSCHQ_26No	-0.0657558	0.0836956	-0.785653	0.432667	1	1
OID00521	Inflammation	TRANCE	OID00521 ~ TSCHQ_26 + Age + BMI + Smoking + `Sample Lab`	TSCHQ_26No	0.05993	0.0768402	0.779929	0.436024	1	1
OID00530	Inflammation	CCL23	OID00530 ~ TSCHQ_26 + Age + BMI + Smoking + `Sample Lab`	TSCHQ_26No	-0.0408492	0.0526772	-0.775462	0.438654	1	1
OID00562	Inflammation	CSF-1	OID00562 ~ TSCHQ_26 + Age + BMI + Smoking + `Sample Lab`	TSCHQ_26No	-0.018741	0.0242475	-0.772906	0.440163	1	1
OID00505	Inflammation	CCL11	OID00505 ~ TSCHQ_26 + Age + BMI + Smoking + `Sample Lab`	TSCHQ_26No	-0.0385764	0.0528292	-0.730211	0.465809	1	1
OID05547	Inflammation	IFN-gamma	OID05547 ~ TSCHQ_26 + Age + BMI + Smoking + `Sample Lab`	TSCHQ_26No	0.0851836	0.119884	0.710552	0.477893	1	1
OID00478	Inflammation	IL7	OID00478 ~ TSCHQ_26 + Age + BMI + Smoking + `Sample Lab`	TSCHQ_26No	-0.0555013	0.0789539	-0.702958	0.482606	1	1
OID00553	Inflammation	TNFRSF9	OID00553 ~ TSCHQ_26 + Age + BMI + Smoking + `Sample Lab`	TSCHQ_26No	-0.0273124	0.0436725	-0.625392	0.532171	1	1
OID00507	Inflammation	FGF-23	OID00507 ~ TSCHQ_26 + Age + BMI + Smoking + `Sample Lab`	TSCHQ_26No	0.041233	0.0708352	0.582098	0.560921	1	1
OID00481	Inflammation	uPA	OID00481 ~ TSCHQ_26 + Age + BMI + Smoking + `Sample Lab`	TSCHQ_26No	-0.0240491	0.0417277	-0.576333	0.564806	1	1
OID00554	Inflammation	NT-3	OID00554 ~ TSCHQ_26 + Age + BMI + Smoking + `Sample Lab`	TSCHQ_26No	0.0228839	0.0427422	0.535394	0.592759	1	1
OID00471	Inflammation	IL8	OID00471 ~ TSCHQ_26 + Age + BMI + Smoking + `Sample Lab`	TSCHQ_26No	-0.0287164	0.0545757	-0.526175	0.59914	1	1
OID00518	Inflammation	PD-L1	OID00518 ~ TSCHQ_26 + Age + BMI + Smoking + `Sample Lab`	TSCHQ_26No	-0.0265018	0.0526525	-0.503334	0.615084	1	1
OID00491	Inflammation	CST5	OID00491 ~ TSCHQ_26 + Age + BMI + Smoking + `Sample Lab`	TSCHQ_26No	-0.0268205	0.0593039	-0.452255	0.6514	1	1
OID00545	Inflammation	FGF-19	OID00545 ~ TSCHQ_26 + Age + BMI + Smoking + `Sample Lab`	TSCHQ_26No	0.0430671	0.103711	0.415262	0.678236	1	1
OID00475	Inflammation	GDNF	OID00475 ~ TSCHQ_26 + Age + BMI + Smoking + `Sample Lab`	TSCHQ_26No	0.0142745	0.0393419	0.362831	0.716977	1	1
OID00517	Inflammation	IL-18R1	OID00517 ~ TSCHQ_26 + Age + BMI + Smoking + `Sample Lab`	TSCHQ_26No	-0.015274	0.0454053	-0.336393	0.7368	1	1
OID00556	Inflammation	CCL20	OID00556 ~ TSCHQ_26 + Age + BMI + Smoking + `Sample Lab`	TSCHQ_26No	0.0274553	0.0968599	0.283454	0.777017	1	1
OID00541	Inflammation	EN-RAGE	OID00541 ~ TSCHQ_26 + Age + BMI + Smoking + `Sample Lab`	TSCHQ_26No	0.0205177	0.075524	0.271672	0.786054	1	1
OID00488	Inflammation	TRAIL	OID00488 ~ TSCHQ_26 + Age + BMI + Smoking + `Sample Lab`	TSCHQ_26No	0.00971729	0.0377536	0.257387	0.79705	1	1
OID00552	Inflammation	CX3CL1	OID00552 ~ TSCHQ_26 + Age + BMI + Smoking + `Sample Lab`	TSCHQ_26No	-0.0114551	0.0462044	-0.247922	0.804358	1	1
OID05124	Inflammation	CD8A	OID05124 ~ TSCHQ_26 + Age + BMI + Smoking + `Sample Lab`	TSCHQ_26No	0.0183516	0.0744422	0.246522	0.80544	1	1
OID00534	Inflammation	CXCL6	OID00534 ~ TSCHQ_26 + Age + BMI + Smoking + `Sample Lab`	TSCHQ_26No	-0.0160999	0.0739864	-0.217606	0.827878	1	1
OID00520	Inflammation	CXCL5	OID00520 ~ TSCHQ_26 + Age + BMI + Smoking + `Sample Lab`	TSCHQ_26No	0.0232853	0.127044	0.183286	0.854693	1	1
OID00523	Inflammation	IL-12B	OID00523 ~ TSCHQ_26 + Age + BMI + Smoking + `Sample Lab`	TSCHQ_26No	-0.0109562	0.0689136	-0.158984	0.873784	1	1
OID00500	Inflammation	SCF	OID00500 ~ TSCHQ_26 + Age + BMI + Smoking + `Sample Lab`	TSCHQ_26No	-0.00550621	0.0423284	-0.130083	0.896584	1	1
OID00513	Inflammation	CCL19	OID00513 ~ TSCHQ_26 + Age + BMI + Smoking + `Sample Lab`	TSCHQ_26No	0.0119844	0.0997063	0.120197	0.904404	1	1
OID01213	Inflammation	DNER	OID01213 ~ TSCHQ_26 + Age + BMI + Smoking + `Sample Lab`	TSCHQ_26No	-0.00269416	0.024019	-0.112168	0.910762	1	1
OID00479	Inflammation	OPG	OID00479 ~ TSCHQ_26 + Age + BMI + Smoking + `Sample Lab`	TSCHQ_26No	0.00360032	0.0434842	0.082796	0.934067	1	1
OID00551	Inflammation	CCL25	OID00551 ~ TSCHQ_26 + Age + BMI + Smoking + `Sample Lab`	TSCHQ_26No	0.00453743	0.0601306	0.0754596	0.939897	1	1
OID00560	Inflammation	ADA	OID00560 ~ TSCHQ_26 + Age + BMI + Smoking + `Sample Lab`	TSCHQ_26No	0.00319097	0.0427273	0.0746821	0.940516	1	1
OID00555	Inflammation	TWEAK	OID00555 ~ TSCHQ_26 + Age + BMI + Smoking + `Sample Lab`	TSCHQ_26No	0.000990932	0.0356449	0.0278001	0.977839	1	1

## Sheet: S7
Table S7. Associations between stress and inflammatory protein levels in STOP (all sexes)
OlinkID	Panel	Protein	Model	Term	Estimate	Std. Error	t value	Pval	P_bonf	P_perm
OID00527	Inflammation	MMP-10	OID00527 ~ `PSQ Total score` + Tinnitus + Age + Sex + BMI + Smoking + `Sample Lab`	PSQ Total score	0.318718	0.12002	2.65554	0.00807383	0.54902	0.3383
OID00500	Inflammation	SCF	OID00500 ~ `PSQ Total score` + Tinnitus + Age + Sex + BMI + Smoking + `Sample Lab`	PSQ Total score	0.142073	0.0683514	2.07857	0.0379709	1	0.8285
OID00535	Inflammation	CXCL10	OID00535 ~ `PSQ Total score` + Tinnitus + Age + Sex + BMI + Smoking + `Sample Lab`	PSQ Total score	-0.326341	0.174913	-1.86573	0.0624398	1	0.9471
OID05548	Inflammation	TNF	OID05548 ~ `PSQ Total score` + Tinnitus + Age + Sex + BMI + Smoking + `Sample Lab`	PSQ Total score	-0.222585	0.13793	-1.61376	0.106969	1	0.9934
OID00528	Inflammation	IL10	OID00528 ~ `PSQ Total score` + Tinnitus + Age + Sex + BMI + Smoking + `Sample Lab`	PSQ Total score	-0.181564	0.120346	-1.50869	0.131769	1	0.9975
OID00560	Inflammation	ADA	OID00560 ~ `PSQ Total score` + Tinnitus + Age + Sex + BMI + Smoking + `Sample Lab`	PSQ Total score	-0.103245	0.0740196	-1.39483	0.16345	1	0.9993
OID00486	Inflammation	CXCL11	OID00486 ~ `PSQ Total score` + Tinnitus + Age + Sex + BMI + Smoking + `Sample Lab`	PSQ Total score	-0.209626	0.151981	-1.37929	0.168187	1	0.9995
OID00541	Inflammation	EN-RAGE	OID00541 ~ `PSQ Total score` + Tinnitus + Age + Sex + BMI + Smoking + `Sample Lab`	PSQ Total score	-0.169945	0.126859	-1.33964	0.180739	1	0.9997
OID01213	Inflammation	DNER	OID01213 ~ `PSQ Total score` + Tinnitus + Age + Sex + BMI + Smoking + `Sample Lab`	PSQ Total score	-0.0608041	0.0459837	-1.32229	0.186443	1	0.9997
OID00561	Inflammation	TNFB	OID00561 ~ `PSQ Total score` + Tinnitus + Age + Sex + BMI + Smoking + `Sample Lab`	PSQ Total score	-0.117657	0.0909199	-1.29407	0.19601	1	0.9998
OID05124	Inflammation	CD8A	OID05124 ~ `PSQ Total score` + Tinnitus + Age + Sex + BMI + Smoking + `Sample Lab`	PSQ Total score	-0.170083	0.132631	-1.28238	0.200077	1	0.9998
OID00551	Inflammation	CCL25	OID00551 ~ `PSQ Total score` + Tinnitus + Age + Sex + BMI + Smoking + `Sample Lab`	PSQ Total score	-0.130317	0.105986	-1.22957	0.219214	1	1
OID00499	Inflammation	CD6	OID00499 ~ `PSQ Total score` + Tinnitus + Age + Sex + BMI + Smoking + `Sample Lab`	PSQ Total score	-0.112913	0.0919715	-1.2277	0.219916	1	1
OID00512	Inflammation	FGF-21	OID00512 ~ `PSQ Total score` + Tinnitus + Age + Sex + BMI + Smoking + `Sample Lab`	PSQ Total score	0.291564	0.241159	1.20901	0.227012	1	1
OID00505	Inflammation	CCL11	OID00505 ~ `PSQ Total score` + Tinnitus + Age + Sex + BMI + Smoking + `Sample Lab`	PSQ Total score	-0.100294	0.0874925	-1.14631	0.252005	1	1
OID00554	Inflammation	NT-3	OID00554 ~ `PSQ Total score` + Tinnitus + Age + Sex + BMI + Smoking + `Sample Lab`	PSQ Total score	-0.088647	0.0780457	-1.13583	0.256362	1	1
OID00475	Inflammation	GDNF	OID00475 ~ `PSQ Total score` + Tinnitus + Age + Sex + BMI + Smoking + `Sample Lab`	PSQ Total score	-0.077011	0.0684437	-1.12517	0.260849	1	1
OID00488	Inflammation	TRAIL	OID00488 ~ `PSQ Total score` + Tinnitus + Age + Sex + BMI + Smoking + `Sample Lab`	PSQ Total score	0.0724404	0.0660366	1.09697	0.272979	1	1
OID00477	Inflammation	CD244	OID00477 ~ `PSQ Total score` + Tinnitus + Age + Sex + BMI + Smoking + `Sample Lab`	PSQ Total score	-0.0706632	0.0654342	-1.07991	0.280503	1	1
OID00482	Inflammation	IL6	OID00482 ~ `PSQ Total score` + Tinnitus + Age + Sex + BMI + Smoking + `Sample Lab`	PSQ Total score	0.139255	0.132233	1.0531	0.292609	1	1
OID00501	Inflammation	IL18	OID00501 ~ `PSQ Total score` + Tinnitus + Age + Sex + BMI + Smoking + `Sample Lab`	PSQ Total score	-0.108772	0.103663	-1.04929	0.294356	1	1
OID00523	Inflammation	IL-12B	OID00523 ~ `PSQ Total score` + Tinnitus + Age + Sex + BMI + Smoking + `Sample Lab`	PSQ Total score	-0.110966	0.117251	-0.946403	0.344225	1	1
OID00507	Inflammation	FGF-23	OID00507 ~ `PSQ Total score` + Tinnitus + Age + Sex + BMI + Smoking + `Sample Lab`	PSQ Total score	0.0878195	0.0929462	0.944842	0.345021	1	1
OID00562	Inflammation	CSF-1	OID00562 ~ `PSQ Total score` + Tinnitus + Age + Sex + BMI + Smoking + `Sample Lab`	PSQ Total score	0.0376191	0.0400901	0.938364	0.348337	1	1
OID00490	Inflammation	CXCL9	OID00490 ~ `PSQ Total score` + Tinnitus + Age + Sex + BMI + Smoking + `Sample Lab`	PSQ Total score	-0.14604	0.15611	-0.935491	0.349814	1	1
OID00552	Inflammation	CX3CL1	OID00552 ~ `PSQ Total score` + Tinnitus + Age + Sex + BMI + Smoking + `Sample Lab`	PSQ Total score	0.0720846	0.0782653	0.921029	0.357309	1	1
OID00491	Inflammation	CST5	OID00491 ~ `PSQ Total score` + Tinnitus + Age + Sex + BMI + Smoking + `Sample Lab`	PSQ Total score	-0.0900132	0.0985867	-0.913036	0.361495	1	1
OID00481	Inflammation	uPA	OID00481 ~ `PSQ Total score` + Tinnitus + Age + Sex + BMI + Smoking + `Sample Lab`	PSQ Total score	-0.0582011	0.0638333	-0.911767	0.362163	1	1
OID00511	Inflammation	LIF-R	OID00511 ~ `PSQ Total score` + Tinnitus + Age + Sex + BMI + Smoking + `Sample Lab`	PSQ Total score	0.0535707	0.0596898	0.897485	0.369727	1	1
OID00558	Inflammation	STAMBP	OID00558 ~ `PSQ Total score` + Tinnitus + Age + Sex + BMI + Smoking + `Sample Lab`	PSQ Total score	-0.0976066	0.116558	-0.837409	0.40261	1	1
OID00531	Inflammation	CD5	OID00531 ~ `PSQ Total score` + Tinnitus + Age + Sex + BMI + Smoking + `Sample Lab`	PSQ Total score	-0.0481555	0.0609758	-0.789747	0.429906	1	1
OID00555	Inflammation	TWEAK	OID00555 ~ `PSQ Total score` + Tinnitus + Age + Sex + BMI + Smoking + `Sample Lab`	PSQ Total score	-0.0467969	0.059417	-0.787601	0.43116	1	1
OID00549	Inflammation	MCP-2	OID00549 ~ `PSQ Total score` + Tinnitus + Age + Sex + BMI + Smoking + `Sample Lab`	PSQ Total score	-0.093111	0.119163	-0.781377	0.434809	1	1
OID00538	Inflammation	SIRT2	OID00538 ~ `PSQ Total score` + Tinnitus + Age + Sex + BMI + Smoking + `Sample Lab`	PSQ Total score	-0.12922	0.167301	-0.772379	0.440115	1	1
OID00533	Inflammation	Flt3L	OID00533 ~ `PSQ Total score` + Tinnitus + Age + Sex + BMI + Smoking + `Sample Lab`	PSQ Total score	0.0590142	0.077741	0.759113	0.448006	1	1
OID00553	Inflammation	TNFRSF9	OID00553 ~ `PSQ Total score` + Tinnitus + Age + Sex + BMI + Smoking + `Sample Lab`	PSQ Total score	-0.0525858	0.0736189	-0.714297	0.475249	1	1
OID00556	Inflammation	CCL20	OID00556 ~ `PSQ Total score` + Tinnitus + Age + Sex + BMI + Smoking + `Sample Lab`	PSQ Total score	-0.10841	0.163284	-0.663933	0.506922	1	1
OID00514	Inflammation	IL-15RA	OID00514 ~ `PSQ Total score` + Tinnitus + Age + Sex + BMI + Smoking + `Sample Lab`	PSQ Total score	0.0347848	0.0524286	0.66347	0.507218	1	1
OID00534	Inflammation	CXCL6	OID00534 ~ `PSQ Total score` + Tinnitus + Age + Sex + BMI + Smoking + `Sample Lab`	PSQ Total score	-0.0847972	0.131953	-0.642633	0.520644	1	1
OID00496	Inflammation	CXCL1	OID00496 ~ `PSQ Total score` + Tinnitus + Age + Sex + BMI + Smoking + `Sample Lab`	PSQ Total score	0.104222	0.16886	0.617207	0.537271	1	1
OID00513	Inflammation	CCL19	OID00513 ~ `PSQ Total score` + Tinnitus + Age + Sex + BMI + Smoking + `Sample Lab`	PSQ Total score	0.0963465	0.157683	0.611014	0.541362	1	1
OID00521	Inflammation	TRANCE	OID00521 ~ `PSQ Total score` + Tinnitus + Age + Sex + BMI + Smoking + `Sample Lab`	PSQ Total score	-0.0771584	0.127777	-0.60385	0.546112	1	1
OID00476	Inflammation	CDCP1	OID00476 ~ `PSQ Total score` + Tinnitus + Age + Sex + BMI + Smoking + `Sample Lab`	PSQ Total score	-0.0519031	0.0913285	-0.568313	0.56998	1	1
OID00504	Inflammation	MCP-4	OID00504 ~ `PSQ Total score` + Tinnitus + Age + Sex + BMI + Smoking + `Sample Lab`	PSQ Total score	-0.0725476	0.128177	-0.565996	0.571553	1	1
OID00503	Inflammation	TGF-alpha	OID00503 ~ `PSQ Total score` + Tinnitus + Age + Sex + BMI + Smoking + `Sample Lab`	PSQ Total score	-0.0344091	0.0615371	-0.55916	0.576207	1	1
OID00518	Inflammation	PD-L1	OID00518 ~ `PSQ Total score` + Tinnitus + Age + Sex + BMI + Smoking + `Sample Lab`	PSQ Total score	0.0435931	0.0786978	0.55393	0.57978	1	1
OID00471	Inflammation	IL8	OID00471 ~ `PSQ Total score` + Tinnitus + Age + Sex + BMI + Smoking + `Sample Lab`	PSQ Total score	-0.0598788	0.109726	-0.54571	0.585415	1	1
OID00472	Inflammation	VEGFA	OID00472 ~ `PSQ Total score` + Tinnitus + Age + Sex + BMI + Smoking + `Sample Lab`	PSQ Total score	-0.0300809	0.0573712	-0.52432	0.600199	1	1
OID00480	Inflammation	LAP TGF-beta-1	OID00480 ~ `PSQ Total score` + Tinnitus + Age + Sex + BMI + Smoking + `Sample Lab`	PSQ Total score	0.0425367	0.0833789	0.510162	0.610077	1	1
OID00520	Inflammation	CXCL5	OID00520 ~ `PSQ Total score` + Tinnitus + Age + Sex + BMI + Smoking + `Sample Lab`	PSQ Total score	0.0967009	0.219341	0.440871	0.659424	1	1
OID00536	Inflammation	4E-BP1	OID00536 ~ `PSQ Total score` + Tinnitus + Age + Sex + BMI + Smoking + `Sample Lab`	PSQ Total score	-0.077355	0.200069	-0.386642	0.699123	1	1
OID00530	Inflammation	CCL23	OID00530 ~ `PSQ Total score` + Tinnitus + Age + Sex + BMI + Smoking + `Sample Lab`	PSQ Total score	0.0292307	0.0919298	0.317967	0.750592	1	1
OID00539	Inflammation	CCL28	OID00539 ~ `PSQ Total score` + Tinnitus + Age + Sex + BMI + Smoking + `Sample Lab`	PSQ Total score	-0.0248188	0.0808979	-0.306792	0.75908	1	1
OID00542	Inflammation	CD40	OID00542 ~ `PSQ Total score` + Tinnitus + Age + Sex + BMI + Smoking + `Sample Lab`	PSQ Total score	0.0181472	0.0621737	0.291879	0.770454	1	1
OID00478	Inflammation	IL7	OID00478 ~ `PSQ Total score` + Tinnitus + Age + Sex + BMI + Smoking + `Sample Lab`	PSQ Total score	-0.0332814	0.130797	-0.254451	0.799211	1	1
OID05547	Inflammation	IFN-gamma	OID05547 ~ `PSQ Total score` + Tinnitus + Age + Sex + BMI + Smoking + `Sample Lab`	PSQ Total score	-0.0474902	0.196699	-0.241436	0.809279	1	1
OID00494	Inflammation	OSM	OID00494 ~ `PSQ Total score` + Tinnitus + Age + Sex + BMI + Smoking + `Sample Lab`	PSQ Total score	-0.037696	0.157141	-0.239887	0.810479	1	1
OID00545	Inflammation	FGF-19	OID00545 ~ `PSQ Total score` + Tinnitus + Age + Sex + BMI + Smoking + `Sample Lab`	PSQ Total score	0.0440828	0.188201	0.234232	0.814864	1	1
OID00510	Inflammation	MMP-1	OID00510 ~ `PSQ Total score` + Tinnitus + Age + Sex + BMI + Smoking + `Sample Lab`	PSQ Total score	-0.0453273	0.217184	-0.208705	0.834731	1	1
OID00517	Inflammation	IL-18R1	OID00517 ~ `PSQ Total score` + Tinnitus + Age + Sex + BMI + Smoking + `Sample Lab`	PSQ Total score	-0.016172	0.0816237	-0.198129	0.842994	1	1
OID00479	Inflammation	OPG	OID00479 ~ `PSQ Total score` + Tinnitus + Age + Sex + BMI + Smoking + `Sample Lab`	PSQ Total score	0.0125855	0.0696741	0.180634	0.8567	1	1
OID00484	Inflammation	MCP-1	OID00484 ~ `PSQ Total score` + Tinnitus + Age + Sex + BMI + Smoking + `Sample Lab`	PSQ Total score	-0.0136158	0.0827643	-0.164513	0.869368	1	1
OID00522	Inflammation	HGF	OID00522 ~ `PSQ Total score` + Tinnitus + Age + Sex + BMI + Smoking + `Sample Lab`	PSQ Total score	0.0106441	0.0675824	0.157498	0.874892	1	1
OID00487	Inflammation	AXIN1	OID00487 ~ `PSQ Total score` + Tinnitus + Age + Sex + BMI + Smoking + `Sample Lab`	PSQ Total score	-0.0233095	0.192103	-0.121338	0.903453	1	1
OID00515	Inflammation	IL-10RB	OID00515 ~ `PSQ Total score` + Tinnitus + Age + Sex + BMI + Smoking + `Sample Lab`	PSQ Total score	-0.00658462	0.0553819	-0.118895	0.905388	1	1
OID00532	Inflammation	CCL3	OID00532 ~ `PSQ Total score` + Tinnitus + Age + Sex + BMI + Smoking + `Sample Lab`	PSQ Total score	-0.0094764	0.100717	-0.0940897	0.925061	1	1
OID00498	Inflammation	CCL4	OID00498 ~ `PSQ Total score` + Tinnitus + Age + Sex + BMI + Smoking + `Sample Lab`	PSQ Total score	0.00296919	0.117905	0.025183	0.979915	1	1
OID00506	Inflammation	TNFSF14	OID00506 ~ `PSQ Total score` + Tinnitus + Age + Sex + BMI + Smoking + `Sample Lab`	PSQ Total score	-0.00138679	0.0876133	-0.0158286	0.987375	1	1

## Sheet: S8
Table S8. Associations between anxiety and inflammatory protein levels in STOP (all sexes)
OlinkID	Panel	Protein	Model	Term	Estimate	Std. Error	t value	Pval	P_bonf	P_perm
OID00560	Inflammation	ADA	OID00560 ~ `HADS_A Total score` + Tinnitus + Age + Sex + BMI + Smoking + `Sample Lab`	HADS_A Total score	-0.0062553	0.00344911	-1.8136	0.0701097	1	0.9653
OID05124	Inflammation	CD8A	OID05124 ~ `HADS_A Total score` + Tinnitus + Age + Sex + BMI + Smoking + `Sample Lab`	HADS_A Total score	-0.00997495	0.00619851	-1.60925	0.107951	1	0.9942
OID01213	Inflammation	DNER	OID01213 ~ `HADS_A Total score` + Tinnitus + Age + Sex + BMI + Smoking + `Sample Lab`	HADS_A Total score	-0.00343181	0.00214538	-1.59963	0.110071	1	0.9946
OID00486	Inflammation	CXCL11	OID00486 ~ `HADS_A Total score` + Tinnitus + Age + Sex + BMI + Smoking + `Sample Lab`	HADS_A Total score	-0.0107845	0.00709468	-1.52008	0.12888	1	0.9974
OID00475	Inflammation	GDNF	OID00475 ~ `HADS_A Total score` + Tinnitus + Age + Sex + BMI + Smoking + `Sample Lab`	HADS_A Total score	-0.00464097	0.0031911	-1.45435	0.146237	1	0.9988
OID00551	Inflammation	CCL25	OID00551 ~ `HADS_A Total score` + Tinnitus + Age + Sex + BMI + Smoking + `Sample Lab`	HADS_A Total score	-0.00675018	0.00494668	-1.36459	0.172761	1	0.9996
OID00491	Inflammation	CST5	OID00491 ~ `HADS_A Total score` + Tinnitus + Age + Sex + BMI + Smoking + `Sample Lab`	HADS_A Total score	-0.00591781	0.0045973	-1.28723	0.19838	1	0.9998
OID00561	Inflammation	TNFB	OID00561 ~ `HADS_A Total score` + Tinnitus + Age + Sex + BMI + Smoking + `Sample Lab`	HADS_A Total score	-0.00536527	0.00425206	-1.26181	0.207382	1	0.9999
OID00512	Inflammation	FGF-21	OID00512 ~ `HADS_A Total score` + Tinnitus + Age + Sex + BMI + Smoking + `Sample Lab`	HADS_A Total score	0.0136376	0.0112408	1.21323	0.225396	1	1
OID00535	Inflammation	CXCL10	OID00535 ~ `HADS_A Total score` + Tinnitus + Age + Sex + BMI + Smoking + `Sample Lab`	HADS_A Total score	-0.00983503	0.00816973	-1.20384	0.229004	1	1
OID00472	Inflammation	VEGFA	OID00472 ~ `HADS_A Total score` + Tinnitus + Age + Sex + BMI + Smoking + `Sample Lab`	HADS_A Total score	-0.00311262	0.00267431	-1.1639	0.244808	1	1
OID00500	Inflammation	SCF	OID00500 ~ `HADS_A Total score` + Tinnitus + Age + Sex + BMI + Smoking + `Sample Lab`	HADS_A Total score	0.00350679	0.00318607	1.10066	0.271371	1	1
OID00556	Inflammation	CCL20	OID00556 ~ `HADS_A Total score` + Tinnitus + Age + Sex + BMI + Smoking + `Sample Lab`	HADS_A Total score	0.00837199	0.00761431	1.09951	0.271873	1	1
OID00514	Inflammation	IL-15RA	OID00514 ~ `HADS_A Total score` + Tinnitus + Age + Sex + BMI + Smoking + `Sample Lab`	HADS_A Total score	0.0026443	0.00244442	1.08177	0.279678	1	1
OID00541	Inflammation	EN-RAGE	OID00541 ~ `HADS_A Total score` + Tinnitus + Age + Sex + BMI + Smoking + `Sample Lab`	HADS_A Total score	-0.00625596	0.00581884	-1.07512	0.282641	1	1
OID00505	Inflammation	CCL11	OID00505 ~ `HADS_A Total score` + Tinnitus + Age + Sex + BMI + Smoking + `Sample Lab`	HADS_A Total score	-0.00434971	0.00408206	-1.06557	0.286936	1	1
OID00477	Inflammation	CD244	OID00477 ~ `HADS_A Total score` + Tinnitus + Age + Sex + BMI + Smoking + `Sample Lab`	HADS_A Total score	-0.00304504	0.00305206	-0.997699	0.318723	1	1
OID00513	Inflammation	CCL19	OID00513 ~ `HADS_A Total score` + Tinnitus + Age + Sex + BMI + Smoking + `Sample Lab`	HADS_A Total score	0.00706944	0.00723891	0.976589	0.329064	1	1
OID00533	Inflammation	Flt3L	OID00533 ~ `HADS_A Total score` + Tinnitus + Age + Sex + BMI + Smoking + `Sample Lab`	HADS_A Total score	0.0035276	0.0036211	0.974179	0.330258	1	1
OID00488	Inflammation	TRAIL	OID00488 ~ `HADS_A Total score` + Tinnitus + Age + Sex + BMI + Smoking + `Sample Lab`	HADS_A Total score	0.00297116	0.0030798	0.964725	0.33497	1	1
OID00481	Inflammation	uPA	OID00481 ~ `HADS_A Total score` + Tinnitus + Age + Sex + BMI + Smoking + `Sample Lab`	HADS_A Total score	-0.00276782	0.00297628	-0.92996	0.352669	1	1
OID00523	Inflammation	IL-12B	OID00523 ~ `HADS_A Total score` + Tinnitus + Age + Sex + BMI + Smoking + `Sample Lab`	HADS_A Total score	-0.00488792	0.00545168	-0.896589	0.370204	1	1
OID00520	Inflammation	CXCL5	OID00520 ~ `HADS_A Total score` + Tinnitus + Age + Sex + BMI + Smoking + `Sample Lab`	HADS_A Total score	0.00855256	0.0102288	0.83613	0.403328	1	1
OID00518	Inflammation	PD-L1	OID00518 ~ `HADS_A Total score` + Tinnitus + Age + Sex + BMI + Smoking + `Sample Lab`	HADS_A Total score	0.00306313	0.00366908	0.834848	0.404049	1	1
OID00545	Inflammation	FGF-19	OID00545 ~ `HADS_A Total score` + Tinnitus + Age + Sex + BMI + Smoking + `Sample Lab`	HADS_A Total score	0.00727089	0.00877019	0.829046	0.407323	1	1
OID00515	Inflammation	IL-10RB	OID00515 ~ `HADS_A Total score` + Tinnitus + Age + Sex + BMI + Smoking + `Sample Lab`	HADS_A Total score	-0.00212776	0.0025828	-0.82382	0.410285	1	1
OID00490	Inflammation	CXCL9	OID00490 ~ `HADS_A Total score` + Tinnitus + Age + Sex + BMI + Smoking + `Sample Lab`	HADS_A Total score	-0.0058545	0.00728631	-0.803493	0.421925	1	1
OID00527	Inflammation	MMP-10	OID00527 ~ `HADS_A Total score` + Tinnitus + Age + Sex + BMI + Smoking + `Sample Lab`	HADS_A Total score	0.00429288	0.00561905	0.763988	0.445097	1	1
OID00487	Inflammation	AXIN1	OID00487 ~ `HADS_A Total score` + Tinnitus + Age + Sex + BMI + Smoking + `Sample Lab`	HADS_A Total score	0.00654583	0.00895424	0.731031	0.464972	1	1
OID00507	Inflammation	FGF-23	OID00507 ~ `HADS_A Total score` + Tinnitus + Age + Sex + BMI + Smoking + `Sample Lab`	HADS_A Total score	0.00279731	0.00433483	0.64531	0.518909	1	1
OID00532	Inflammation	CCL3	OID00532 ~ `HADS_A Total score` + Tinnitus + Age + Sex + BMI + Smoking + `Sample Lab`	HADS_A Total score	0.00299151	0.00469363	0.637356	0.524073	1	1
OID00554	Inflammation	NT-3	OID00554 ~ `HADS_A Total score` + Tinnitus + Age + Sex + BMI + Smoking + `Sample Lab`	HADS_A Total score	-0.00214853	0.00364318	-0.589741	0.555529	1	1
OID05547	Inflammation	IFN-gamma	OID05547 ~ `HADS_A Total score` + Tinnitus + Age + Sex + BMI + Smoking + `Sample Lab`	HADS_A Total score	-0.00513608	0.00916649	-0.56031	0.575423	1	1
OID00539	Inflammation	CCL28	OID00539 ~ `HADS_A Total score` + Tinnitus + Age + Sex + BMI + Smoking + `Sample Lab`	HADS_A Total score	-0.00210438	0.00377227	-0.557855	0.577097	1	1
OID00534	Inflammation	CXCL6	OID00534 ~ `HADS_A Total score` + Tinnitus + Age + Sex + BMI + Smoking + `Sample Lab`	HADS_A Total score	-0.00343305	0.00615508	-0.557758	0.577164	1	1
OID00476	Inflammation	CDCP1	OID00476 ~ `HADS_A Total score` + Tinnitus + Age + Sex + BMI + Smoking + `Sample Lab`	HADS_A Total score	0.00236627	0.00426003	0.555459	0.578734	1	1
OID00494	Inflammation	OSM	OID00494 ~ `HADS_A Total score` + Tinnitus + Age + Sex + BMI + Smoking + `Sample Lab`	HADS_A Total score	-0.00405907	0.00732607	-0.554058	0.579692	1	1
OID00553	Inflammation	TNFRSF9	OID00553 ~ `HADS_A Total score` + Tinnitus + Age + Sex + BMI + Smoking + `Sample Lab`	HADS_A Total score	0.00175023	0.00343514	0.509507	0.610536	1	1
OID05548	Inflammation	TNF	OID05548 ~ `HADS_A Total score` + Tinnitus + Age + Sex + BMI + Smoking + `Sample Lab`	HADS_A Total score	-0.00327935	0.00644201	-0.509057	0.610851	1	1
OID00555	Inflammation	TWEAK	OID00555 ~ `HADS_A Total score` + Tinnitus + Age + Sex + BMI + Smoking + `Sample Lab`	HADS_A Total score	-0.00136389	0.00277103	-0.492197	0.622713	1	1
OID00503	Inflammation	TGF-alpha	OID00503 ~ `HADS_A Total score` + Tinnitus + Age + Sex + BMI + Smoking + `Sample Lab`	HADS_A Total score	-0.00137928	0.00287028	-0.480539	0.630974	1	1
OID00562	Inflammation	CSF-1	OID00562 ~ `HADS_A Total score` + Tinnitus + Age + Sex + BMI + Smoking + `Sample Lab`	HADS_A Total score	0.000883246	0.00187105	0.472059	0.637012	1	1
OID00506	Inflammation	TNFSF14	OID00506 ~ `HADS_A Total score` + Tinnitus + Age + Sex + BMI + Smoking + `Sample Lab`	HADS_A Total score	-0.00185216	0.00409064	-0.45278	0.650828	1	1
OID00536	Inflammation	4E-BP1	OID00536 ~ `HADS_A Total score` + Tinnitus + Age + Sex + BMI + Smoking + `Sample Lab`	HADS_A Total score	0.00390823	0.0093319	0.418803	0.675471	1	1
OID00496	Inflammation	CXCL1	OID00496 ~ `HADS_A Total score` + Tinnitus + Age + Sex + BMI + Smoking + `Sample Lab`	HADS_A Total score	0.00318672	0.00787935	0.40444	0.685996	1	1
OID00482	Inflammation	IL6	OID00482 ~ `HADS_A Total score` + Tinnitus + Age + Sex + BMI + Smoking + `Sample Lab`	HADS_A Total score	0.00203388	0.00617539	0.329352	0.741975	1	1
OID00538	Inflammation	SIRT2	OID00538 ~ `HADS_A Total score` + Tinnitus + Age + Sex + BMI + Smoking + `Sample Lab`	HADS_A Total score	0.00251241	0.00782072	0.32125	0.748104	1	1
OID00522	Inflammation	HGF	OID00522 ~ `HADS_A Total score` + Tinnitus + Age + Sex + BMI + Smoking + `Sample Lab`	HADS_A Total score	0.00101091	0.00315348	0.320571	0.748619	1	1
OID00501	Inflammation	IL18	OID00501 ~ `HADS_A Total score` + Tinnitus + Age + Sex + BMI + Smoking + `Sample Lab`	HADS_A Total score	-0.00151092	0.00483791	-0.312308	0.754887	1	1
OID00504	Inflammation	MCP-4	OID00504 ~ `HADS_A Total score` + Tinnitus + Age + Sex + BMI + Smoking + `Sample Lab`	HADS_A Total score	-0.00185311	0.00597819	-0.309978	0.756658	1	1
OID00510	Inflammation	MMP-1	OID00510 ~ `HADS_A Total score` + Tinnitus + Age + Sex + BMI + Smoking + `Sample Lab`	HADS_A Total score	-0.00306171	0.0101381	-0.301999	0.76273	1	1
OID00549	Inflammation	MCP-2	OID00549 ~ `HADS_A Total score` + Tinnitus + Age + Sex + BMI + Smoking + `Sample Lab`	HADS_A Total score	-0.00164283	0.00556365	-0.295278	0.767857	1	1
OID00517	Inflammation	IL-18R1	OID00517 ~ `HADS_A Total score` + Tinnitus + Age + Sex + BMI + Smoking + `Sample Lab`	HADS_A Total score	0.000993245	0.00380566	0.260992	0.794165	1	1
OID00478	Inflammation	IL7	OID00478 ~ `HADS_A Total score` + Tinnitus + Age + Sex + BMI + Smoking + `Sample Lab`	HADS_A Total score	-0.00149162	0.00610243	-0.24443	0.806959	1	1
OID00471	Inflammation	IL8	OID00471 ~ `HADS_A Total score` + Tinnitus + Age + Sex + BMI + Smoking + `Sample Lab`	HADS_A Total score	0.00123761	0.00512554	0.24146	0.80926	1	1
OID00530	Inflammation	CCL23	OID00530 ~ `HADS_A Total score` + Tinnitus + Age + Sex + BMI + Smoking + `Sample Lab`	HADS_A Total score	0.000779389	0.00428765	0.181776	0.855804	1	1
OID00498	Inflammation	CCL4	OID00498 ~ `HADS_A Total score` + Tinnitus + Age + Sex + BMI + Smoking + `Sample Lab`	HADS_A Total score	0.000916695	0.00550021	0.166665	0.867675	1	1
OID00552	Inflammation	CX3CL1	OID00552 ~ `HADS_A Total score` + Tinnitus + Age + Sex + BMI + Smoking + `Sample Lab`	HADS_A Total score	-0.000519889	0.00365212	-0.142353	0.886837	1	1
OID00528	Inflammation	IL10	OID00528 ~ `HADS_A Total score` + Tinnitus + Age + Sex + BMI + Smoking + `Sample Lab`	HADS_A Total score	-0.000674637	0.00562189	-0.120002	0.904512	1	1
OID00484	Inflammation	MCP-1	OID00484 ~ `HADS_A Total score` + Tinnitus + Age + Sex + BMI + Smoking + `Sample Lab`	HADS_A Total score	0.000378191	0.00385879	0.0980076	0.92195	1	1
OID00479	Inflammation	OPG	OID00479 ~ `HADS_A Total score` + Tinnitus + Age + Sex + BMI + Smoking + `Sample Lab`	HADS_A Total score	0.000303216	0.00325166	0.0932497	0.925728	1	1
OID00531	Inflammation	CD5	OID00531 ~ `HADS_A Total score` + Tinnitus + Age + Sex + BMI + Smoking + `Sample Lab`	HADS_A Total score	-0.000188216	0.00284886	-0.066067	0.947341	1	1
OID00558	Inflammation	STAMBP	OID00558 ~ `HADS_A Total score` + Tinnitus + Age + Sex + BMI + Smoking + `Sample Lab`	HADS_A Total score	0.000349287	0.00543921	0.0642165	0.948814	1	1
OID00511	Inflammation	LIF-R	OID00511 ~ `HADS_A Total score` + Tinnitus + Age + Sex + BMI + Smoking + `Sample Lab`	HADS_A Total score	-0.000170721	0.00278423	-0.061317	0.951122	1	1
OID00542	Inflammation	CD40	OID00542 ~ `HADS_A Total score` + Tinnitus + Age + Sex + BMI + Smoking + `Sample Lab`	HADS_A Total score	-0.0001755	0.00290101	-0.0604962	0.951775	1	1
OID00499	Inflammation	CD6	OID00499 ~ `HADS_A Total score` + Tinnitus + Age + Sex + BMI + Smoking + `Sample Lab`	HADS_A Total score	-0.000249167	0.0042923	-0.0580499	0.953723	1	1
OID00521	Inflammation	TRANCE	OID00521 ~ `HADS_A Total score` + Tinnitus + Age + Sex + BMI + Smoking + `Sample Lab`	HADS_A Total score	-2.11602e-05	0.0059582	-0.00355144	0.997167	1	1
OID00480	Inflammation	LAP TGF-beta-1	OID00480 ~ `HADS_A Total score` + Tinnitus + Age + Sex + BMI + Smoking + `Sample Lab`	HADS_A Total score	-1.96738e-06	0.00389234	-0.000505448	0.999597	1	1

## Sheet: S9
Table S9. Associations between depression and inflammatory protein levels in STOP (all sexes)
OlinkID	Panel	Protein	Model	Term	Estimate	Std. Error	t value	Pval	P_bonf	P_perm
OID00527	Inflammation	MMP-10	OID00527 ~ `HADS_D Total score` + Tinnitus + Age + Sex + BMI + Smoking + `Sample Lab`	HADS_D Total score	0.0182639	0.00703853	2.59484	0.00963458	0.655151	0.3902
OID00482	Inflammation	IL6	OID00482 ~ `HADS_D Total score` + Tinnitus + Age + Sex + BMI + Smoking + `Sample Lab`	HADS_D Total score	0.0141022	0.0077494	1.81978	0.0691617	1	0.9566
OID00551	Inflammation	CCL25	OID00551 ~ `HADS_D Total score` + Tinnitus + Age + Sex + BMI + Smoking + `Sample Lab`	HADS_D Total score	-0.0110981	0.00621468	-1.78578	0.0745083	1	0.9663
OID00503	Inflammation	TGF-alpha	OID00503 ~ `HADS_D Total score` + Tinnitus + Age + Sex + BMI + Smoking + `Sample Lab`	HADS_D Total score	0.00625698	0.0036028	1.7367	0.08282	1	0.9753
OID05124	Inflammation	CD8A	OID05124 ~ `HADS_D Total score` + Tinnitus + Age + Sex + BMI + Smoking + `Sample Lab`	HADS_D Total score	-0.0130643	0.00779271	-1.67647	0.0940316	1	0.984
OID00522	Inflammation	HGF	OID00522 ~ `HADS_D Total score` + Tinnitus + Age + Sex + BMI + Smoking + `Sample Lab`	HADS_D Total score	0.0066064	0.00395852	1.66891	0.0955223	1	0.984
OID00500	Inflammation	SCF	OID00500 ~ `HADS_D Total score` + Tinnitus + Age + Sex + BMI + Smoking + `Sample Lab`	HADS_D Total score	0.00645774	0.00400262	1.61338	0.107051	1	0.9894
OID05547	Inflammation	IFN-gamma	OID05547 ~ `HADS_D Total score` + Tinnitus + Age + Sex + BMI + Smoking + `Sample Lab`	HADS_D Total score	0.0162581	0.0115137	1.41207	0.158314	1	0.999
OID01213	Inflammation	DNER	OID01213 ~ `HADS_D Total score` + Tinnitus + Age + Sex + BMI + Smoking + `Sample Lab`	HADS_D Total score	-0.0037043	0.00269864	-1.37266	0.170239	1	0.9991
OID00520	Inflammation	CXCL5	OID00520 ~ `HADS_D Total score` + Tinnitus + Age + Sex + BMI + Smoking + `Sample Lab`	HADS_D Total score	0.0162868	0.0128541	1.26706	0.205499	1	0.9997
OID00535	Inflammation	CXCL10	OID00535 ~ `HADS_D Total score` + Tinnitus + Age + Sex + BMI + Smoking + `Sample Lab`	HADS_D Total score	-0.012667	0.0102719	-1.23317	0.217869	1	0.9998
OID00530	Inflammation	CCL23	OID00530 ~ `HADS_D Total score` + Tinnitus + Age + Sex + BMI + Smoking + `Sample Lab`	HADS_D Total score	0.00662587	0.0053862	1.23016	0.218996	1	0.9998
OID00498	Inflammation	CCL4	OID00498 ~ `HADS_D Total score` + Tinnitus + Age + Sex + BMI + Smoking + `Sample Lab`	HADS_D Total score	0.00779029	0.00691046	1.12732	0.259941	1	0.9999
OID00480	Inflammation	LAP TGF-beta-1	OID00480 ~ `HADS_D Total score` + Tinnitus + Age + Sex + BMI + Smoking + `Sample Lab`	HADS_D Total score	0.0054764	0.0048903	1.11985	0.26311	1	1
OID00533	Inflammation	Flt3L	OID00533 ~ `HADS_D Total score` + Tinnitus + Age + Sex + BMI + Smoking + `Sample Lab`	HADS_D Total score	0.0050102	0.0045523	1.10058	0.271404	1	1
OID00496	Inflammation	CXCL1	OID00496 ~ `HADS_D Total score` + Tinnitus + Age + Sex + BMI + Smoking + `Sample Lab`	HADS_D Total score	0.0108208	0.0099009	1.09291	0.274759	1	1
OID00488	Inflammation	TRAIL	OID00488 ~ `HADS_D Total score` + Tinnitus + Age + Sex + BMI + Smoking + `Sample Lab`	HADS_D Total score	0.00422217	0.0038718	1.09049	0.275821	1	1
OID00494	Inflammation	OSM	OID00494 ~ `HADS_D Total score` + Tinnitus + Age + Sex + BMI + Smoking + `Sample Lab`	HADS_D Total score	0.00983071	0.00920679	1.06777	0.285944	1	1
OID00545	Inflammation	FGF-19	OID00545 ~ `HADS_D Total score` + Tinnitus + Age + Sex + BMI + Smoking + `Sample Lab`	HADS_D Total score	0.0117438	0.0110243	1.06527	0.287073	1	1
OID00513	Inflammation	CCL19	OID00513 ~ `HADS_D Total score` + Tinnitus + Age + Sex + BMI + Smoking + `Sample Lab`	HADS_D Total score	0.00957442	0.00910107	1.05201	0.293108	1	1
OID00484	Inflammation	MCP-1	OID00484 ~ `HADS_D Total score` + Tinnitus + Age + Sex + BMI + Smoking + `Sample Lab`	HADS_D Total score	0.00506197	0.00484866	1.04399	0.296799	1	1
OID00471	Inflammation	IL8	OID00471 ~ `HADS_D Total score` + Tinnitus + Age + Sex + BMI + Smoking + `Sample Lab`	HADS_D Total score	0.00612339	0.0064413	0.950644	0.342068	1	1
OID00521	Inflammation	TRANCE	OID00521 ~ `HADS_D Total score` + Tinnitus + Age + Sex + BMI + Smoking + `Sample Lab`	HADS_D Total score	-0.00710683	0.00748745	-0.949165	0.34282	1	1
OID00476	Inflammation	CDCP1	OID00476 ~ `HADS_D Total score` + Tinnitus + Age + Sex + BMI + Smoking + `Sample Lab`	HADS_D Total score	0.00479902	0.00535476	0.896215	0.370404	1	1
OID00518	Inflammation	PD-L1	OID00518 ~ `HADS_D Total score` + Tinnitus + Age + Sex + BMI + Smoking + `Sample Lab`	HADS_D Total score	0.00405928	0.00461314	0.879939	0.379153	1	1
OID00512	Inflammation	FGF-21	OID00512 ~ `HADS_D Total score` + Tinnitus + Age + Sex + BMI + Smoking + `Sample Lab`	HADS_D Total score	0.012225	0.0141401	0.864567	0.387532	1	1
OID00523	Inflammation	IL-12B	OID00523 ~ `HADS_D Total score` + Tinnitus + Age + Sex + BMI + Smoking + `Sample Lab`	HADS_D Total score	-0.00566538	0.00685524	-0.826431	0.408803	1	1
OID00479	Inflammation	OPG	OID00479 ~ `HADS_D Total score` + Tinnitus + Age + Sex + BMI + Smoking + `Sample Lab`	HADS_D Total score	0.00327791	0.00408691	0.802049	0.42276	1	1
OID00506	Inflammation	TNFSF14	OID00506 ~ `HADS_D Total score` + Tinnitus + Age + Sex + BMI + Smoking + `Sample Lab`	HADS_D Total score	0.00411659	0.00514203	0.800577	0.423611	1	1
OID00561	Inflammation	TNFB	OID00561 ~ `HADS_D Total score` + Tinnitus + Age + Sex + BMI + Smoking + `Sample Lab`	HADS_D Total score	-0.00427125	0.00534952	-0.798436	0.424852	1	1
OID00552	Inflammation	CX3CL1	OID00552 ~ `HADS_D Total score` + Tinnitus + Age + Sex + BMI + Smoking + `Sample Lab`	HADS_D Total score	0.00361943	0.00459033	0.788491	0.43064	1	1
OID00562	Inflammation	CSF-1	OID00562 ~ `HADS_D Total score` + Tinnitus + Age + Sex + BMI + Smoking + `Sample Lab`	HADS_D Total score	0.00181936	0.00235204	0.773523	0.439439	1	1
OID00560	Inflammation	ADA	OID00560 ~ `HADS_D Total score` + Tinnitus + Age + Sex + BMI + Smoking + `Sample Lab`	HADS_D Total score	-0.00318696	0.00434413	-0.733625	0.46339	1	1
OID00556	Inflammation	CCL20	OID00556 ~ `HADS_D Total score` + Tinnitus + Age + Sex + BMI + Smoking + `Sample Lab`	HADS_D Total score	0.00674261	0.00957815	0.703958	0.481662	1	1
OID00534	Inflammation	CXCL6	OID00534 ~ `HADS_D Total score` + Tinnitus + Age + Sex + BMI + Smoking + `Sample Lab`	HADS_D Total score	0.00527532	0.00773843	0.681704	0.495621	1	1
OID00549	Inflammation	MCP-2	OID00549 ~ `HADS_D Total score` + Tinnitus + Age + Sex + BMI + Smoking + `Sample Lab`	HADS_D Total score	0.00473034	0.00699393	0.67635	0.499011	1	1
OID00504	Inflammation	MCP-4	OID00504 ~ `HADS_D Total score` + Tinnitus + Age + Sex + BMI + Smoking + `Sample Lab`	HADS_D Total score	0.00503476	0.00751511	0.669952	0.503079	1	1
OID00542	Inflammation	CD40	OID00542 ~ `HADS_D Total score` + Tinnitus + Age + Sex + BMI + Smoking + `Sample Lab`	HADS_D Total score	0.00242346	0.00364663	0.664577	0.50651	1	1
OID00532	Inflammation	CCL3	OID00532 ~ `HADS_D Total score` + Tinnitus + Age + Sex + BMI + Smoking + `Sample Lab`	HADS_D Total score	0.00390759	0.00590147	0.662138	0.508071	1	1
OID00515	Inflammation	IL-10RB	OID00515 ~ `HADS_D Total score` + Tinnitus + Age + Sex + BMI + Smoking + `Sample Lab`	HADS_D Total score	0.00214418	0.003248	0.660152	0.509344	1	1
OID00505	Inflammation	CCL11	OID00505 ~ `HADS_D Total score` + Tinnitus + Age + Sex + BMI + Smoking + `Sample Lab`	HADS_D Total score	-0.00329562	0.00513491	-0.641805	0.521181	1	1
OID00514	Inflammation	IL-15RA	OID00514 ~ `HADS_D Total score` + Tinnitus + Age + Sex + BMI + Smoking + `Sample Lab`	HADS_D Total score	0.00192736	0.003075	0.626784	0.530978	1	1
OID00554	Inflammation	NT-3	OID00554 ~ `HADS_D Total score` + Tinnitus + Age + Sex + BMI + Smoking + `Sample Lab`	HADS_D Total score	0.00279951	0.00458072	0.611151	0.541271	1	1
OID00517	Inflammation	IL-18R1	OID00517 ~ `HADS_D Total score` + Tinnitus + Age + Sex + BMI + Smoking + `Sample Lab`	HADS_D Total score	-0.00277033	0.0047843	-0.579046	0.562719	1	1
OID00558	Inflammation	STAMBP	OID00558 ~ `HADS_D Total score` + Tinnitus + Age + Sex + BMI + Smoking + `Sample Lab`	HADS_D Total score	0.00368636	0.00683785	0.539111	0.589958	1	1
OID00536	Inflammation	4E-BP1	OID00536 ~ `HADS_D Total score` + Tinnitus + Age + Sex + BMI + Smoking + `Sample Lab`	HADS_D Total score	0.00624297	0.0117328	0.532096	0.594805	1	1
OID00501	Inflammation	IL18	OID00501 ~ `HADS_D Total score` + Tinnitus + Age + Sex + BMI + Smoking + `Sample Lab`	HADS_D Total score	0.00318349	0.00608235	0.523399	0.60084	1	1
OID00539	Inflammation	CCL28	OID00539 ~ `HADS_D Total score` + Tinnitus + Age + Sex + BMI + Smoking + `Sample Lab`	HADS_D Total score	0.00198288	0.0047435	0.418019	0.676044	1	1
OID00555	Inflammation	TWEAK	OID00555 ~ `HADS_D Total score` + Tinnitus + Age + Sex + BMI + Smoking + `Sample Lab`	HADS_D Total score	0.00144243	0.00348434	0.413976	0.679001	1	1
OID00511	Inflammation	LIF-R	OID00511 ~ `HADS_D Total score` + Tinnitus + Age + Sex + BMI + Smoking + `Sample Lab`	HADS_D Total score	0.00142068	0.00350044	0.405858	0.684954	1	1
OID00528	Inflammation	IL10	OID00528 ~ `HADS_D Total score` + Tinnitus + Age + Sex + BMI + Smoking + `Sample Lab`	HADS_D Total score	0.00274534	0.00706816	0.38841	0.697815	1	1
OID00538	Inflammation	SIRT2	OID00538 ~ `HADS_D Total score` + Tinnitus + Age + Sex + BMI + Smoking + `Sample Lab`	HADS_D Total score	0.00358625	0.00983329	0.364705	0.715427	1	1
OID00486	Inflammation	CXCL11	OID00486 ~ `HADS_D Total score` + Tinnitus + Age + Sex + BMI + Smoking + `Sample Lab`	HADS_D Total score	-0.00323859	0.00893257	-0.362559	0.717029	1	1
OID00491	Inflammation	CST5	OID00491 ~ `HADS_D Total score` + Tinnitus + Age + Sex + BMI + Smoking + `Sample Lab`	HADS_D Total score	-0.0020334	0.00578594	-0.351439	0.725351	1	1
OID05548	Inflammation	TNF	OID05548 ~ `HADS_D Total score` + Tinnitus + Age + Sex + BMI + Smoking + `Sample Lab`	HADS_D Total score	0.00274063	0.00810066	0.338322	0.735209	1	1
OID00510	Inflammation	MMP-1	OID00510 ~ `HADS_D Total score` + Tinnitus + Age + Sex + BMI + Smoking + `Sample Lab`	HADS_D Total score	0.00413948	0.0127472	0.324737	0.745464	1	1
OID00487	Inflammation	AXIN1	OID00487 ~ `HADS_D Total score` + Tinnitus + Age + Sex + BMI + Smoking + `Sample Lab`	HADS_D Total score	0.0035743	0.0112617	0.317385	0.751033	1	1
OID00507	Inflammation	FGF-23	OID00507 ~ `HADS_D Total score` + Tinnitus + Age + Sex + BMI + Smoking + `Sample Lab`	HADS_D Total score	0.0015673	0.00545157	0.287496	0.773806	1	1
OID00541	Inflammation	EN-RAGE	OID00541 ~ `HADS_D Total score` + Tinnitus + Age + Sex + BMI + Smoking + `Sample Lab`	HADS_D Total score	0.00167229	0.00732137	0.228412	0.819384	1	1
OID00490	Inflammation	CXCL9	OID00490 ~ `HADS_D Total score` + Tinnitus + Age + Sex + BMI + Smoking + `Sample Lab`	HADS_D Total score	-0.00207598	0.00916489	-0.226514	0.820859	1	1
OID00531	Inflammation	CD5	OID00531 ~ `HADS_D Total score` + Tinnitus + Age + Sex + BMI + Smoking + `Sample Lab`	HADS_D Total score	0.000762082	0.00358196	0.212756	0.831571	1	1
OID00553	Inflammation	TNFRSF9	OID00553 ~ `HADS_D Total score` + Tinnitus + Age + Sex + BMI + Smoking + `Sample Lab`	HADS_D Total score	0.000834022	0.00431981	0.193069	0.846953	1	1
OID00475	Inflammation	GDNF	OID00475 ~ `HADS_D Total score` + Tinnitus + Age + Sex + BMI + Smoking + `Sample Lab`	HADS_D Total score	-0.00060023	0.00401755	-0.149402	0.881274	1	1
OID00481	Inflammation	uPA	OID00481 ~ `HADS_D Total score` + Tinnitus + Age + Sex + BMI + Smoking + `Sample Lab`	HADS_D Total score	0.000517549	0.00374422	0.138226	0.890096	1	1
OID00478	Inflammation	IL7	OID00478 ~ `HADS_D Total score` + Tinnitus + Age + Sex + BMI + Smoking + `Sample Lab`	HADS_D Total score	0.000925873	0.00767317	0.120664	0.903987	1	1
OID00477	Inflammation	CD244	OID00477 ~ `HADS_D Total score` + Tinnitus + Age + Sex + BMI + Smoking + `Sample Lab`	HADS_D Total score	-0.000175829	0.0038399	-0.04579	0.963489	1	1
OID00499	Inflammation	CD6	OID00499 ~ `HADS_D Total score` + Tinnitus + Age + Sex + BMI + Smoking + `Sample Lab`	HADS_D Total score	7.73158e-05	0.00539698	0.0143257	0.988574	1	1
OID00472	Inflammation	VEGFA	OID00472 ~ `HADS_D Total score` + Tinnitus + Age + Sex + BMI + Smoking + `Sample Lab`	HADS_D Total score	-4.32167e-06	0.00336538	-0.00128415	0.998976	1	1

[truncated: 9 more sheets: S10, S11, S12, S13, S14, S15, S16, S17, S18]
